# Supplementary material for: Stress routes clients to the proteasome via a BAG2 ubiquitin-independent degradation condensate
Source: Nat Commun. 2022 Jun 2;13:3074. doi: 10.1038/s41467-022-30751-4 (PMC9163039; doi:10.1038/s41467-022-30751-4)
Supplement: Supplementary file 10 — Source Data [file 41467_2022_30751_MOESM10_ESM.xlsx]

## Sheet: Fig 1a,b,c,d,f,g,i,j
	Figure 1a - Stable BAG2 cells											Figure 1b - upper graph						Figure 1b - bottom graph							Figure 1c							Figure 1d														Figure 1f
			Condensed phase				Soluble phase					BAG2 condensates number/cell						BAG2 condensates diameter (uM)	N																											0min	2min	4min	6min
	44.7674	34.2391	68.5714	51.0526	49.8169	55.2326	65.7609	31.4286	48.9474	50.1831		Stable cells						Stable cells			Number of values	2798				Fusion experimet:																				0.025415	0.065903	0.532951	0.719198
												165		Number of values	45			1.06	1																											0.007063	0.12	0.62	1.01313
												243						0.96	1													Date: 6/5/2021														0.04	0.1	0.55	0.9
				Mean	49.69	50.31						232						0.93	1		Mean	0.8632										Export: Mobile Fraction | T-half | R-square														0.021274	0.437669	0.701897	0.819783
				Std. Deviation	12.46	12.46						254		Mean	218.9			0.85	1		Std. Deviation	0.209										Prebleach Values: 7														0.062097	0.340726	0.548387	0.729839
				Std. Error of Mean	5.574	5.574						162		Std. Deviation	74.07			1.04	1		Std. Error of Mean	0.003952										Bleach Values: 1														0.008486	0.142162	0.462162	0.656757
	915 cells, 5 independent replicates											218		Std. Error of Mean	11.04			0.9	1													Postbleach Values: 93														0.13	0.211795	0.5	0.530769
												165						0.78	1													Initial Deleted Values: 0														0.056226	0.332075	0.373585	0.396226
												246						0.84	1													Normalization Method: Double
												354						0.9	1													Exponential Equation: Double
												375						0.85	1
	Figure 1b											256						0.71	1													filename	T-half	Mobile Fraction	R square
												139						0.77	1													FREP 1.xlsx	28.04	0.72	0.97
												222						0.75	1													FREP 2.xlsx	49.35	0.99	0.96
												341						1	1													FREP 3.xlsx	48.57	1	0.98
												284						0.93	1													FREP 4.xlsx	128.47	1	0.94
												251						0.8	1													FREP 5.xlsx	45.22	0.65	0.95
												310						0.84	1													FREP 6.xlsx	49.86	0.92	0.98
												255						1.07	1													Mean:	58.25	0.88	0.9633
												132						0.86	1													Standard Deviation:	32.32	0.14	0.01633
												289						0.84	1
												265						0.81	1
												237						0.59	1
												259						1.08	1
												204						1.08	1													Date: 6/5/2021
												254						1.03	1													Report: Normalized Data using Double Method
												269						0.8	1													Prebleach Values: 7
												238						0.87	1													Bleach Values: 1
												209						0.8	1													Postbleach Values: 93
												219						0.83	1													Initial Deleted Values: 0
												88						0.83	1													Time (seconds)	Mean Values	Standard Deviation	FREP 1.xlsx	FREP 2.xlsx	FREP 3.xlsx	FREP 4.xlsx	FREP 5.xlsx	FREP 6.xlsx
												181						0.9	1													0	0.998317	0.031004	0.973669	1.0193	0.960732	1.03465	1.02329	0.97826
												264						0.67	1													6	1.01095	0.026529	1.01989	0.994536	0.98762	1.02114	1.05523	0.987272
												92						0.88	1													12	0.986043	0.034457	0.981638	0.997224	0.992573	0.958671	0.943572	1.04258
												135						1.01	1													18	0.985851	0.012255	0.98764	0.987728	1.00194	0.964536	0.990486	0.982777
												246						0.64	1													24	1.01307	0.031948	1.0357	1.01061	0.990653	0.992662	0.983096	1.06568
												64						0.89	1													30	0.978004	0.03441	0.974863	0.958635	1.03578	0.984945	0.981983	0.931818
												302						1.01	1													36	1.0294	0.010727	1.02861	1.03357	1.03056	1.04597	1.0243	1.01342
												205						1.05	1													42	0	0	0	0	0	0	0	0
												130						0.67	1													48	0.11532	0.040519	0.081695	0.090303	0.119134	0.125317	0.189374	0.086098
												195						0.65	1													54	0.166269	0.045688	0.123545	0.182177	0.189093	0.151797	0.236565	0.114434
												207						1.03	1													60	0.22657	0.055997	0.168653	0.268061	0.235415	0.248194	0.290112	0.148986
												243						0.61	1													67.056	0.276454	0.05994	0.251654	0.364855	0.276956	0.250361	0.32121	0.193691
												212						1.1	1													72.671	0.358413	0.025729	0.350887	0.400799	0.368268	0.331903	0.364978	0.333641
												228						0.9	1													78.296	0.418066	0.041755	0.39331	0.44725	0.487898	0.410989	0.378586	0.390361
												10						0.87	1													83.919	0.470349	0.039087	0.499122	0.499982	0.516904	0.439879	0.438701	0.427507
																		0.74	1													89.541	0.501397	0.042077	0.538906	0.509159	0.555848	0.448203	0.494079	0.462189
																		1.06	1													95.163	0.52084	0.037829	0.538762	0.544417	0.558047	0.456729	0.531944	0.495143
																		1.01	1													100.788	0.53181	0.038951	0.545228	0.562438	0.561328	0.468815	0.55456	0.498489
																		0.81	1													106.411	0.536408	0.03647	0.551629	0.549481	0.560762	0.463676	0.555473	0.537427
																		1.01	1													112.033	0.537526	0.038746	0.55217	0.534587	0.584577	0.467995	0.552309	0.533515
																		0.86	1													117.655	0.568709	0.032517	0.60036	0.542219	0.602241	0.52398	0.586557	0.556895
																		1.12	1													123.278	0.598473	0.024257	0.601326	0.586578	0.634612	0.560769	0.605839	0.601714
																		1.15	1													128.903	0.600801	0.041666	0.593982	0.630753	0.637214	0.52192	0.609567	0.611373
																		0.84	1													134.525	0.610419	0.041554	0.609457	0.638317	0.638288	0.532625	0.602397	0.64143
																		1.01	1													140.147	0.610439	0.045383	0.610021	0.662145	0.639751	0.530169	0.597583	0.622962
																		1.12	1													145.77	0.609652	0.050337	0.627883	0.627421	0.632554	0.509709	0.611932	0.648416
																		0.84	1													151.392	0.631509	0.049448	0.623463	0.651813	0.685247	0.54269	0.624063	0.661779
																		0.72	1													157.015	0.623643	0.071531	0.63162	0.668694	0.682407	0.495504	0.59008	0.673555
																		0.96	1													162.639	0.658295	0.076421	0.631806	0.73638	0.734433	0.537453	0.623396	0.686301
																		0.78	1													168.262	0.672091	0.079379	0.678345	0.723883	0.749277	0.531397	0.635989	0.713657
																		0.83	1													173.884	0.679585	0.077598	0.661726	0.762993	0.744672	0.557968	0.631696	0.718454
																		0.79	1													179.507	0.675156	0.071389	0.659926	0.74955	0.718255	0.553944	0.645988	0.723271
																		0.85	1													185.129	0.680131	0.071826	0.678094	0.759267	0.731206	0.559876	0.64134	0.711004
																		0.96	1													190.754	0.687716	0.069368	0.681539	0.738168	0.747007	0.55948	0.675436	0.724666
																		1	1													196.376	0.677467	0.067324	0.702738	0.70818	0.740227	0.550153	0.660582	0.702924
																		0.85	1													201.999	0.679465	0.069361	0.734879	0.685914	0.731047	0.550994	0.658135	0.715821
																		0.61	1													207.621	0.672852	0.060191	0.686139	0.695027	0.722105	0.557979	0.661758	0.714105
																		0.91	1													213.243	0.694778	0.078123	0.692823	0.705694	0.768778	0.555803	0.677874	0.767696
																		0.79	1													218.868	0.690105	0.058332	0.689294	0.682281	0.750895	0.594807	0.671407	0.751947
																		0.7	1													224.491	0.707286	0.065063	0.729328	0.719586	0.754704	0.594388	0.672607	0.773103
																		0.62	1													230.113	0.7121	0.072183	0.730995	0.744769	0.773353	0.58585	0.66959	0.768043
																		0.86	1													235.736	0.712519	0.08197	0.751822	0.749943	0.737121	0.562475	0.680555	0.7932
																		0.86	1													241.36	0.698705	0.069109	0.720965	0.694572	0.749083	0.574565	0.682524	0.770519
																		1.11	1													246.983	0.713199	0.075734	0.71323	0.711514	0.77169	0.579672	0.704191	0.798895
																		0.9	1													252.605	0.709636	0.070342	0.718282	0.689546	0.770497	0.595715	0.689451	0.794325
																		0.99	1													258.228	0.709749	0.072447	0.692233	0.712675	0.774794	0.588823	0.697077	0.792894
																		0.89	1													263.85	0.686393	0.075433	0.677892	0.663832	0.746931	0.566658	0.677697	0.785349
																		0.69	1													269.472	0.716466	0.077322	0.721254	0.680697	0.763153	0.596321	0.711579	0.825795
																		0.95	1													275.097	0.747673	0.051659	0.736076	0.7552	0.759219	0.668804	0.737272	0.829467
																		1.04	1													280.72	0.710749	0.060277	0.694391	0.714586	0.752953	0.616912	0.69164	0.79401
																		1.07	1													286.342	0.73187	0.059588	0.704671	0.730522	0.765031	0.657573	0.703608	0.829817
																		0.58	1													291.964	0.727985	0.04603	0.708867	0.742678	0.754118	0.655896	0.715334	0.791015
																		1.01	1													297.589	0.718803	0.074625	0.679096	0.758167	0.764124	0.600014	0.70172	0.809697
																		0.94	1													303.212	0.724988	0.078	0.666648	0.806905	0.764089	0.619415	0.688505	0.804367
																		1.04	1													308.834	0.727063	0.067875	0.687027	0.801325	0.744374	0.639761	0.684297	0.805593
																		0.85	1													314.456	0.732315	0.078318	0.703521	0.807084	0.768296	0.61114	0.690681	0.81317
																		0.83	1													320.079	0.745734	0.07342	0.688642	0.834207	0.779424	0.660688	0.695313	0.816128
																		0.92	1													325.701	0.744489	0.070333	0.681616	0.812456	0.774473	0.666989	0.701064	0.830339
																		0.69	1													331.326	0.728595	0.070455	0.701694	0.773541	0.772051	0.63069	0.676303	0.817292
																		1.15	1													336.948	0.73544	0.067152	0.689468	0.79988	0.782722	0.646962	0.692221	0.801387
																		0.79	1													342.571	0.771228	0.077212	0.721619	0.860216	0.815735	0.696403	0.689861	0.843533
																		0.88	1													348.193	0.75375	0.077404	0.708017	0.837398	0.804756	0.670821	0.67535	0.826157
																		0.61	1													353.818	0.762823	0.078757	0.703987	0.857865	0.815675	0.687906	0.684996	0.826511
																		0.93	1													359.441	0.74537	0.067746	0.680454	0.840151	0.807056	0.697106	0.68713	0.760321
																		0.92	1													365.063	0.750647	0.062111	0.691131	0.820569	0.823479	0.689955	0.710952	0.767794
																		1.07	1													370.685	0.760429	0.065107	0.706715	0.855534	0.806909	0.712569	0.695629	0.785217
																		1.1	1													376.308	0.783874	0.078161	0.711498	0.884428	0.855007	0.712693	0.721464	0.818152
																		0.92	1													381.933	0.79007	0.069678	0.73754	0.872459	0.839217	0.719555	0.725395	0.846254
																		0.96	1													387.555	0.790581	0.074737	0.726154	0.885461	0.837879	0.745103	0.703914	0.844974
																		0.75	1													393.177	0.777383	0.060409	0.718458	0.839927	0.820788	0.739151	0.71184	0.834136
																		1.01	1													398.8	0.779509	0.061912	0.725816	0.845491	0.831295	0.728625	0.715594	0.830233
																		0.75	1													404.422	0.770041	0.067054	0.714823	0.843105	0.830328	0.70105	0.712281	0.818658
																		0.96	1													410.045	0.791677	0.069853	0.743444	0.854383	0.845234	0.725952	0.716539	0.86451
																		1.05	1													415.669	0.781982	0.059565	0.7449	0.801817	0.821911	0.71481	0.737611	0.870844
																		0.94	1													421.292	0.776018	0.056178	0.727462	0.79924	0.814198	0.725523	0.73094	0.858744
																		0.74	1													426.914	0.791605	0.071866	0.713995	0.871658	0.832361	0.738594	0.729908	0.863116
																		0.96	1													432.537	0.800172	0.071827	0.716409	0.86531	0.864855	0.762278	0.729442	0.862735
																		0.99	1													438.159	0.795085	0.071401	0.714689	0.858052	0.833713	0.786801	0.706718	0.870534
																		0.67	1													443.781	0.795477	0.061266	0.724725	0.843972	0.851586	0.786737	0.72019	0.84565
																		0.97	1													449.406	0.766955	0.065186	0.703832	0.814969	0.824638	0.698699	0.722177	0.837418
																		1.04	1													455.029	0.798628	0.069151	0.721255	0.866166	0.851516	0.752766	0.735004	0.865059
																		1.03	1													460.651	0.797397	0.070109	0.714158	0.877521	0.847055	0.759476	0.732727	0.853444
																		0.96	1													466.273	0.813949	0.07164	0.71059	0.895318	0.853257	0.757004	0.796449	0.871073
																		1	1													471.898	0.815609	0.063289	0.720099	0.881323	0.84726	0.785045	0.783927	0.876003
																		0.93	1													477.521	0.785674	0.053456	0.709979	0.825631	0.823137	0.753664	0.755681	0.845952
																		0.9	1													483.143	0.811231	0.058748	0.743832	0.855639	0.857297	0.766065	0.765993	0.87856
																		0.74	1													488.765	0.811062	0.063627	0.74023	0.86912	0.853315	0.760115	0.761618	0.881972
																		1.16	1													494.388	0.825803	0.071527	0.741224	0.896615	0.864828	0.829244	0.735738	0.88717
																		0.82	1													500.01	0.83885	0.065709	0.766065	0.896374	0.895984	0.789552	0.782314	0.902808
																		0.87	1													505.635	0.837507	0.065645	0.754987	0.896749	0.86925	0.829225	0.766175	0.908658
																		0.79	1													511.257	0.815024	0.061202	0.732479	0.882625	0.838272	0.80043	0.760848	0.875491
																		0.91	1													516.88	0.813605	0.057325	0.731975	0.840981	0.832131	0.851986	0.752289	0.87227
																		0.8	1													522.502	0.802309	0.056116	0.72095	0.844732	0.834284	0.840287	0.740001	0.833599
																		0.72	1													528.125	0.82753	0.06276	0.727377	0.870303	0.864956	0.859135	0.769904	0.873505
																		1.06	1													533.747	0.813568	0.066849	0.70388	0.84829	0.869818	0.855318	0.757698	0.846404
																		0.94	1													539.372	0.829702	0.074474	0.711077	0.877621	0.876786	0.898971	0.766215	0.847544
																		1	1													544.994	0.832658	0.09445	0.708298	0.85159	0.952079	0.888578	0.730815	0.864588
																		0.87	1													550.617	0.836193	0.088241	0.709704	0.883972	0.882718	0.935281	0.746045	0.859436
																		0.65	1													556.239	0.840863	0.090486	0.696026	0.919722	0.88185	0.906668	0.761723	0.87919
																		0.4	1													561.861	0.84722	0.085203	0.71209	0.911272	0.907964	0.898415	0.768525	0.885055
																		0.62	1													567.486	0.842188	0.086844	0.711251	0.900036	0.919703	0.903722	0.757981	0.860435
																		1.22	1
																		1.26	1
																		1.29	1
																		1.26	1
																		1.24	1
																		1.94	1
																		1.6	1
																		1.17	1
																		1.03	2
																		1.16	2
																		1.26	2
																		1.08	2
																		1.1	2
																		1.18	2
																		0.96	2
																		1.07	2
																		0.96	2
																		1.12	2
																		1.1	2
																		1.01	2
																		1.14	2
																		1.18	2
																		1	2
																		0.97	2
																		0.96	2
																		1.19	2
																		1.05	2
																		1.01	2
																		0.95	2
																		1.2	2
																		0.83	2
																		1.18	2
																		0.92	2
																		1.08	2
																		1.19	2
																		0.66	2
																		1.21	2
																		1.45	2
																		1.48	2
																		1.23	2
																		1.03	2
																		1.3	2
																		0.97	2
																		0.91	2
																		1.02	2
																		1.22	2
																		1.17	2
																		1.03	2
																		0.86	2
																		1	2
																		0.95	2
																		1.02	2
																		1.35	2
																		1.07	2
																		1.06	2
																		0.95	2
																		1	2
																		1.08	2
																		1.1	2
																		1.21	2
																		1.19	2
																		1.32	2
																		1.11	2
																		0.85	2
																		1.51	2
																		0.84	2
																		1.06	2
																		1.01	2
																		1.16	2
																		0.96	2
																		0.92	2
																		1.14	2
																		0.91	2
																		0.92	2
																		1.02	2
																		0.95	2
																		1.06	2
																		1.11	2
																		0.95	2
																		0.7	2
																		1.15	2
																		1.13	2
																		0.76	2
																		1.02	2
																		0.87	2
																		1.04	2
																		0.9	2
																		1.05	2
																		1	2
																		0.91	2
																		1.08	2
																		0.88	2
																		1.09	2
																		1.07	2
																		0.91	2
																		0.95	2
																		1.2	2
																		0.97	2
																		0.91	2
																		1.15	2
																		1.07	2
																		0.95	2
																		1.08	2
																		1.02	2
																		1.08	2
																		0.6	2
																		1.03	2
																		1.22	2
																		0.94	2
																		0.98	2
																		1.05	2
																		0.88	2
																		1.05	2
																		0.88	2
																		1.33	2
																		1.09	2
																		1.08	2
																		0.83	2
																		0.95	2
																		1.24	2
																		0.95	2
																		1.15	2
																		1.31	2
																		0.82	2
																		1.15	2
																		1.13	2
																		1.08	2
																		0.92	2
																		1.13	2
																		0.92	2
																		1	2
																		1.21	2
																		1.09	2
																		0.84	2
																		1.01	2
																		1.09	2
																		1.3	2
																		0.87	2
																		0.78	2
																		0.87	2
																		1	2
																		1.14	2
																		0.94	2
																		1.26	2
																		1	2
																		0.91	2
																		1.09	2
																		1.04	2
																		1.13	2
																		1.19	2
																		1.05	2
																		0.93	2
																		0.88	2
																		0.86	2
																		1.03	2
																		1.1	2
																		0.95	2
																		0.81	2
																		1.04	2
																		1.21	2
																		1.12	2
																		0.94	2
																		0.76	2
																		0.91	2
																		1.54	2
																		1.17	2
																		0.89	2
																		1.21	2
																		1	2
																		1.16	2
																		1.1	2
																		0.93	2
																		1.22	2
																		1.14	2
																		0.93	2
																		0.84	2
																		1.14	2
																		1.33	2
																		0.96	2
																		0.94	2
																		1.05	2
																		0.89	2
																		1.31	2
																		1.14	2
																		1.1	2
																		1.13	2
																		1	2
																		1.25	2
																		1.1	2
																		0.98	2
																		0.83	2
																		1.1	2
																		1.12	2
																		1.02	2
																		1.05	2
																		1.17	2
																		1.21	2
																		1.05	2
																		1.33	2
																		1.26	2
																		0.81	2
																		1.12	2
																		1.1	2
																		0.95	2
																		0.95	2
																		1.13	2
																		1.24	2
																		0.85	2
																		0.97	2
																		0.96	2
																		1.06	2
																		1.04	2
																		0.66	2
																		1.08	2
																		1.14	2
																		1.16	2
																		1.17	2
																		1.17	2
																		0.94	2
																		1.1	2
																		1.21	2
																		1.25	2
																		0.77	2
																		0.75	2
																		1.12	2
																		1.21	2
																		1.13	2
																		1.14	2
																		0.97	2
																		1.07	2
																		0.64	3
																		0.88	3
																		0.97	3
																		0.87	3
																		0.83	3
																		1.12	3
																		0.98	3
																		0.97	3
																		1.08	3
																		0.91	3
																		0.85	3
																		1	3
																		0.91	3
																		0.82	3
																		0.83	3
																		0.94	3
																		0.91	3
																		0.96	3
																		0.98	3
																		0.94	3
																		1.07	3
																		0.99	3
																		1.02	3
																		0.99	3
																		0.97	3
																		0.85	3
																		1.08	3
																		0.85	3
																		1.06	3
																		0.84	3
																		0.64	3
																		0.92	3
																		0.9	3
																		0.86	3
																		0.84	3
																		0.92	3
																		1.01	3
																		0.84	3
																		0.89	3
																		0.78	3
																		1.09	3
																		0.81	3
																		1.04	3
																		0.93	3
																		1.29	3
																		0.87	3
																		0.84	3
																		0.88	3
																		0.84	3
																		0.88	3
																		0.87	3
																		0.94	3
																		0.84	3
																		1.05	3
																		0.85	3
																		0.86	3
																		0.94	3
																		1.02	3
																		1.02	3
																		0.96	3
																		0.83	3
																		0.85	3
																		0.91	3
																		0.97	3
																		0.83	3
																		0.94	3
																		0.88	3
																		1.08	3
																		0.9	3
																		0.84	3
																		0.83	3
																		0.85	3
																		0.88	3
																		0.88	3
																		0.92	3
																		0.97	3
																		0.97	3
																		0.8	3
																		0.85	3
																		0.97	3
																		0.91	3
																		0.84	3
																		0.95	3
																		0.87	3
																		0.86	3
																		0.97	3
																		0.87	3
																		1.09	3
																		0.95	3
																		0.9	3
																		0.83	3
																		1.03	3
																		0.91	3
																		0.94	3
																		1.04	3
																		0.96	3
																		0.97	3
																		0.93	3
																		1.15	3
																		0.82	3
																		0.95	3
																		1.12	3
																		0.97	3
																		0.87	3
																		0.88	3
																		0.87	3
																		0.83	3
																		0.84	3
																		1.05	3
																		0.83	3
																		0.93	3
																		0.95	3
																		0.89	3
																		0.96	3
																		0.81	3
																		1.03	3
																		1.12	3
																		0.79	3
																		0.74	3
																		0.95	3
																		0.85	3
																		1.26	3
																		0.91	3
																		0.9	3
																		0.9	3
																		0.91	3
																		1.08	3
																		0.82	3
																		0.94	3
																		0.75	3
																		1.11	3
																		0.94	3
																		0.98	3
																		0.83	3
																		0.85	3
																		0.79	3
																		1.01	3
																		0.81	3
																		0.9	3
																		0.9	3
																		0.59	3
																		1.03	3
																		0.95	3
																		0.85	3
																		1.01	3
																		0.85	3
																		0.93	3
																		1	3
																		0.9	3
																		0.94	3
																		0.94	3
																		0.99	3
																		1.21	3
																		1.05	3
																		0.95	3
																		1.02	3
																		1.16	3
																		0.79	3
																		1.11	3
																		0.97	3
																		0.78	3
																		0.95	3
																		0.93	3
																		0.91	3
																		0.85	3
																		0.86	3
																		1.34	3
																		1.18	3
																		0.83	3
																		1.1	3
																		1.01	3
																		0.93	3
																		0.83	3
																		0.71	3
																		1.09	3
																		0.91	3
																		0.87	3
																		0.76	3
																		1.01	3
																		0.98	3
																		1.21	3
																		0.87	3
																		0.96	3
																		0.93	3
																		0.94	3
																		0.99	3
																		0.9	3
																		0.97	3
																		0.84	3
																		0.89	3
																		1.12	3
																		0.83	3
																		0.97	3
																		1.12	3
																		0.54	3
																		0.88	3
																		0.83	3
																		0.97	3
																		0.9	3
																		0.89	3
																		0.94	3
																		0.9	3
																		0.86	3
																		0.84	3
																		1.01	3
																		0.97	3
																		0.94	3
																		0.89	3
																		0.84	3
																		1.01	3
																		0.68	3
																		0.78	3
																		0.85	3
																		0.97	3
																		0.88	3
																		0.93	3
																		0.92	3
																		0.85	3
																		0.82	3
																		1.04	3
																		0.91	3
																		0.9	3
																		0.95	3
																		0.97	3
																		0.91	3
																		0.91	3
																		0.94	3
																		0.93	3
																		1.17	3
																		0.88	3
																		0.93	3
																		0.91	3
																		0.92	3
																		0.96	3
																		0.94	3
																		0.88	3
																		1.05	3
																		0.91	3
																		1.05	3
																		1.14	3
																		0.83	3
																		0.87	3
																		1.1	3
																		0.91	3
																		0.88	3
																		0.97	3
																		1.21	3
																		1.11	3
																		0.91	3
																		0.91	3
																		1.09	3
																		0.91	3
																		0.85	3
																		1.03	3
																		0.9	3
																		0.84	3
																		0.91	3
																		1.13	3
																		0.85	3
																		0.83	3
																		0.97	3
																		1.02	3
																		1.08	3
																		1.03	3
																		1.27	3
																		1.05	3
																		0.75	3
																		0.85	3
																		1.04	3
																		0.99	3
																		1.03	3
																		1.12	3
																		0.92	3
																		1.03	3
																		0.91	3
																		1.17	3
																		1.1	3
																		0.85	3
																		1	3
																		1.08	3
																		0.97	3
																		0.75	3
																		1	3
																		0.99	3
																		0.94	3
																		0.87	3
																		1.14	3
																		0.97	3
																		1.08	3
																		0.82	3
																		1.18	3
																		1.09	3
																		1.03	3
																		1.05	3
																		1.03	3
																		1.1	3
																		1.01	3
																		0.98	3
																		0.85	3
																		0.99	3
																		0.96	3
																		0.94	3
																		0.87	3
																		0.95	3
																		1	3
																		0.87	3
																		1	3
																		0.99	3
																		0.96	3
																		0.97	3
																		0.88	3
																		1.01	3
																		0.9	3
																		1.04	3
																		0.94	3
																		0.8	3
																		0.87	3
																		0.84	3
																		0.93	3
																		1.06	3
																		0.89	3
																		0.89	3
																		0.97	3
																		1.06	3
																		0.84	3
																		0.99	3
																		1.14	3
																		0.89	3
																		1.16	3
																		1.13	3
																		0.84	3
																		0.93	3
																		1.02	3
																		0.84	3
																		1.02	3
																		0.95	3
																		0.89	3
																		0.88	3
																		1.14	3
																		0.91	3
																		0.86	3
																		1.19	4
																		1.22	4
																		0.79	4
																		1.03	4
																		0.89	4
																		0.94	4
																		0.83	4
																		0.88	4
																		0.68	4
																		0.86	4
																		0.83	4
																		0.75	4
																		0.85	4
																		0.87	4
																		0.92	4
																		0.81	4
																		1	4
																		1.19	4
																		1.08	4
																		1.09	4
																		0.86	4
																		0.85	4
																		1.19	4
																		1.23	4
																		1.15	4
																		0.98	4
																		1.29	4
																		1.29	4
																		1.25	4
																		0.98	4
																		1.12	4
																		1.04	4
																		0.8	4
																		0.89	4
																		0.82	4
																		0.71	4
																		1.09	4
																		0.95	4
																		1.16	4
																		0.98	4
																		1	4
																		0.97	4
																		1.34	4
																		2.25	4
																		1.06	4
																		1.16	4
																		1.13	4
																		0.97	4
																		1.13	4
																		0.81	4
																		0.68	4
																		0.8	4
																		0.97	4
																		0.9	4
																		0.83	4
																		0.88	4
																		1	4
																		1.06	4
																		0.95	4
																		0.99	4
																		0.9	4
																		0.91	4
																		0.89	4
																		0.82	4
																		0.98	4
																		1.1	4
																		0.99	4
																		0.66	4
																		1	4
																		0.18	4
																		1.14	4
																		0.95	4
																		0.81	4
																		1.14	4
																		0.78	4
																		0.88	4
																		0.86	4
																		0.81	4
																		0.88	4
																		1.02	4
																		0.86	4
																		1.06	4
																		1.46	4
																		0.9	4
																		0.89	4
																		1.36	4
																		0.96	4
																		0.93	4
																		0.71	4
																		1.19	4
																		1.16	4
																		0.81	4
																		0.97	4
																		1.28	4
																		1.04	4
																		0.82	4
																		1.07	4
																		1.03	4
																		0.89	4
																		0.95	4
																		1.14	4
																		1.03	4
																		0.93	4
																		1.6	4
																		1.82	4
																		0.77	4
																		0.75	4
																		0.61	4
																		1	4
																		0.7	4
																		1.19	4
																		0.82	4
																		1.14	4
																		1.17	4
																		1.05	4
																		0.91	4
																		1.13	4
																		0.74	4
																		1.42	4
																		0.93	4
																		0.72	4
																		1	4
																		0.78	4
																		0.8	4
																		0.83	4
																		0.75	4
																		1.59	4
																		0.84	4
																		1.22	4
																		0.98	4
																		1.18	4
																		0.86	4
																		0.84	4
																		0.86	4
																		0.76	4
																		0.86	4
																		0.88	4
																		0.86	4
																		0.75	4
																		0.82	4
																		0.9	4
																		0.81	4
																		0.84	4
																		0.97	4
																		0.79	4
																		0.79	4
																		0.97	4
																		0.18	4
																		1.16	4
																		0.89	4
																		1.02	4
																		0.93	4
																		1.46	4
																		0.79	4
																		0.73	4
																		0.81	4
																		0.71	4
																		0.83	4
																		0.7	4
																		1.01	4
																		1.03	4
																		1.58	4
																		0.66	4
																		1.45	4
																		0.64	4
																		0.92	4
																		1.05	4
																		0.93	4
																		0.99	4
																		0.84	4
																		1.03	4
																		1.06	4
																		0.8	4
																		1.2	4
																		0.88	4
																		1.07	4
																		0.82	4
																		1.16	4
																		0.98	4
																		1.16	4
																		1.01	4
																		0.72	4
																		1.09	4
																		0.89	4
																		1.25	4
																		0.93	4
																		0.74	4
																		0.73	4
																		0.18	4
																		0.93	4
																		0.69	4
																		0.75	4
																		0.83	4
																		0.8	4
																		0.75	4
																		0.83	4
																		0.73	4
																		1.31	4
																		0.83	4
																		1.16	4
																		0.73	4
																		0.75	4
																		0.72	4
																		0.96	4
																		0.7	4
																		0.99	4
																		1.05	4
																		0.94	4
																		0.75	4
																		0.91	4
																		0.74	4
																		0.76	4
																		0.77	4
																		0.99	4
																		0.84	4
																		0.73	4
																		0.88	4
																		0.9	4
																		1.11	4
																		0.89	4
																		0.57	4
																		0.77	4
																		0.85	4
																		0.81	4
																		1.27	4
																		0.92	4
																		1.15	4
																		1.26	4
																		0.76	4
																		1.08	4
																		0.88	4
																		1.1	4
																		0.8	4
																		0.98	4
																		0.77	4
																		0.9	4
																		1.04	4
																		1.12	4
																		1.03	4
																		0.91	4
																		0.79	4
																		1.07	4
																		0.82	4
																		0.75	4
																		0.59	4
																		0.74	4
																		1.1	4
																		1.03	4
																		1.02	4
																		1.08	4
																		1.07	4
																		1.1	4
																		1.14	4
																		0.88	4
																		1.22	4
																		1.04	4
																		1.15	4
																		1.08	4
																		0.76	4
																		0.95	4
																		1.13	4
																		1.21	4
																		0.96	4
																		1.02	4
																		0.67	4
																		0.89	4
																		0.75	4
																		1.09	4
																		0.87	4
																		0.74	4
																		0.99	4
																		0.87	4
																		0.8	4
																		0.79	4
																		0.96	4
																		0.81	4
																		0.74	4
																		0.94	4
																		0.97	4
																		1.07	4
																		0.71	4
																		1.02	4
																		1.06	4
																		1.07	4
																		0.77	5
																		0.69	5
																		0.69	5
																		0.7	5
																		1.14	5
																		0.89	5
																		0.69	5
																		0.71	5
																		1.08	5
																		0.56	5
																		0.79	5
																		0.97	5
																		0.89	5
																		0.66	5
																		1.01	5
																		1.08	5
																		0.56	5
																		0.59	5
																		0.6	5
																		0.75	5
																		1.01	5
																		0.77	5
																		0.63	5
																		0.63	5
																		0.77	5
																		0.92	5
																		0.76	5
																		1.04	5
																		0.94	5
																		0.68	5
																		0.77	5
																		0.86	5
																		0.57	5
																		0.72	5
																		0.64	5
																		0.79	5
																		0.61	5
																		0.38	5
																		0.6	5
																		0.73	5
																		0.75	5
																		0.76	5
																		1.03	5
																		1.08	5
																		0.64	5
																		1.37	5
																		0.78	5
																		0.82	5
																		1.22	5
																		1.02	5
																		0.93	5
																		0.77	5
																		0.66	5
																		0.93	5
																		0.81	5
																		0.59	5
																		0.66	5
																		0.65	5
																		0.18	5
																		0.67	5
																		0.71	5
																		0.82	5
																		0.85	5
																		0.86	5
																		0.53	5
																		0.83	5
																		1.1	5
																		0.79	5
																		0.59	5
																		0.66	5
																		0.88	5
																		0.9	5
																		1.01	5
																		0.62	5
																		0.45	5
																		0.82	5
																		0.56	5
																		0.63	5
																		0.44	5
																		0.47	5
																		0.87	5
																		0.8	5
																		0.74	5
																		0.69	5
																		0.66	5
																		0.68	5
																		0.76	5
																		0.79	5
																		0.98	5
																		0.88	5
																		0.7	5
																		0.79	5
																		0.63	5
																		0.77	5
																		0.74	5
																		0.99	5
																		0.84	5
																		1.26	5
																		0.97	5
																		0.86	5
																		0.62	5
																		1.31	5
																		0.81	5
																		0.91	5
																		0.68	5
																		0.75	5
																		0.73	5
																		0.55	5
																		0.72	5
																		0.56	5
																		0.66	5
																		0.58	5
																		0.65	5
																		0.66	5
																		0.59	5
																		0.79	5
																		0.67	5
																		0.88	5
																		0.65	5
																		0.85	5
																		0.88	5
																		0.68	5
																		1.04	5
																		0.76	5
																		0.63	5
																		0.6	5
																		0.69	5
																		0.93	5
																		0.82	5
																		0.73	5
																		1.18	5
																		0.82	5
																		0.65	5
																		0.75	5
																		0.78	5
																		0.77	5
																		0.76	5
																		0.98	5
																		0.67	5
																		0.53	5
																		1	5
																		0.67	5
																		0.65	5
																		0.9	5
																		0.69	5
																		0.97	5
																		0.58	5
																		0.18	5
																		0.79	5
																		0.73	5
																		0.62	5
																		0.65	5
																		0.78	5
																		0.75	5
																		0.71	5
																		0.64	5
																		0.57	5
																		0.7	5
																		0.56	5
																		0.51	5
																		0.84	5
																		0.44	5
																		0.4	5
																		0.81	5
																		0.86	5
																		0.94	5
																		0.65	5
																		0.89	5
																		0.89	5
																		0.62	5
																		1.08	5
																		0.46	5
																		0.76	5
																		0.49	5
																		0.61	5
																		0.55	5
																		0.44	5
																		0.93	5
																		0.9	5
																		0.88	5
																		0.95	5
																		0.49	5
																		0.84	5
																		0.82	5
																		0.62	5
																		0.58	5
																		0.66	5
																		0.68	5
																		0.73	5
																		0.69	5
																		0.64	5
																		0.76	5
																		0.62	5
																		0.48	5
																		0.72	5
																		0.77	5
																		0.65	5
																		0.7	5
																		0.71	5
																		0.46	5
																		0.71	5
																		0.92	5
																		0.77	5
																		0.35	5
																		0.74	5
																		0.73	5
																		0.64	5
																		0.67	5
																		1.05	5
																		0.73	5
																		1.02	5
																		0.53	5
																		0.75	5
																		0.65	5
																		0.52	5
																		0.76	5
																		0.83	5
																		0.39	5
																		0.62	5
																		0.86	5
																		0.74	5
																		0.52	5
																		0.68	5
																		0.68	5
																		0.73	5
																		1.04	5
																		0.87	5
																		0.75	5
																		0.73	5
																		0.62	5
																		0.86	5
																		0.84	5
																		0.74	5
																		0.71	5
																		1	5
																		0.92	5
																		0.59	5
																		0.7	5
																		1.07	5
																		0.54	5
																		0.96	5
																		0.95	5
																		0.86	5
																		0.65	5
																		0.5	5
																		0.7	5
																		0.46	5
																		0.74	5
																		0.65	5
																		0.72	5
																		0.65	5
																		0.72	5
																		0.9	5
																		0.71	5
																		0.56	5
																		0.69	5
																		0.77	5
																		0.65	5
																		0.77	5
																		0.73	5
																		0.65	5
																		0.67	5
																		1.06	5
																		0.87	5
																		0.73	5
																		0.69	5
																		0.96	5
																		0.78	5
																		0.54	5
																		0.6	5
																		0.82	5
																		0.69	5
																		0.76	5
																		0.69	5
																		0.56	5
																		0.78	5
																		0.52	5
																		0.62	5
																		0.52	5
																		0.89	5
																		0.64	5
																		0.63	5
																		0.83	5
																		0.59	5
																		0.67	5
																		0.77	5
																		0.68	5
																		0.62	5
																		0.9	5
																		1.24	6
																		1.05	6
																		0.84	6
																		1.08	6
																		0.91	6
																		1.01	6
																		0.87	6
																		0.74	6
																		0.74	6
																		0.8	6
																		0.83	6
																		0.78	6
																		0.85	6
																		0.65	6
																		0.72	6
																		1.05	6
																		0.73	6
																		1.01	6
																		0.79	6
																		0.54	6
																		0.76	6
																		1	6
																		0.82	6
																		0.96	6
																		0.88	6
																		0.78	6
																		0.73	6
																		0.84	6
																		1.03	6
																		0.93	6
																		1.11	6
																		1.13	6
																		1.08	6
																		0.81	6
																		0.69	6
																		0.98	6
																		0.76	6
																		1.07	6
																		0.78	6
																		0.64	6
																		0.86	6
																		1.05	6
																		1.18	6
																		1.07	6
																		0.97	6
																		1.03	6
																		1.15	6
																		1.14	6
																		0.88	6
																		0.56	6
																		0.94	6
																		0.99	6
																		0.87	6
																		0.71	6
																		1.03	6
																		0.74	6
																		0.75	6
																		0.79	6
																		1.01	6
																		1.07	6
																		0.93	6
																		1.04	6
																		0.76	6
																		1.13	6
																		0.93	6
																		0.89	6
																		0.87	6
																		0.62	6
																		1.07	6
																		1.06	6
																		0.72	6
																		0.92	6
																		0.78	6
																		1.24	6
																		1.22	6
																		1.31	6
																		1.2	6
																		1.2	6
																		0.84	6
																		0.82	6
																		1.07	6
																		0.62	6
																		0.94	6
																		0.88	6
																		1.11	6
																		0.75	6
																		0.75	6
																		0.86	6
																		0.73	6
																		0.95	6
																		0.87	6
																		0.79	6
																		0.82	6
																		0.94	6
																		0.99	6
																		1.08	6
																		1.05	6
																		1.17	6
																		0.77	6
																		1.06	6
																		0.94	6
																		0.92	6
																		0.69	6
																		1.25	6
																		1.27	6
																		0.95	6
																		0.63	6
																		0.86	6
																		0.77	6
																		0.93	6
																		0.75	6
																		0.93	6
																		0.72	6
																		0.67	6
																		0.74	6
																		0.98	6
																		0.7	6
																		0.97	6
																		0.74	6
																		0.67	6
																		0.89	6
																		0.62	6
																		0.59	6
																		0.73	6
																		0.79	6
																		0.96	6
																		0.96	6
																		1.16	6
																		0.74	6
																		0.78	6
																		0.68	6
																		0.74	6
																		0.71	6
																		0.71	6
																		0.69	6
																		0.59	6
																		0.65	6
																		0.82	6
																		1.11	6
																		1.26	6
																		1	6
																		0.85	6
																		0.66	6
																		0.73	6
																		0.95	6
																		0.78	6
																		0.18	6
																		0.76	6
																		0.67	6
																		1.07	6
																		0.96	6
																		0.79	6
																		0.82	6
																		0.9	6
																		0.86	6
																		0.72	6
																		0.67	6
																		0.97	6
																		0.95	6
																		1.15	6
																		0.86	6
																		1.2	6
																		0.8	6
																		0.63	6
																		0.78	6
																		1.23	6
																		0.83	6
																		1.09	6
																		0.72	6
																		0.74	6
																		0.82	6
																		0.74	6
																		0.87	6
																		1.02	6
																		0.72	6
																		0.95	6
																		1.11	6
																		1.07	6
																		1.04	6
																		0.76	6
																		1.06	6
																		0.94	6
																		0.87	6
																		1.27	6
																		0.9	6
																		0.97	6
																		0.74	6
																		0.73	6
																		0.71	6
																		0.76	6
																		0.62	6
																		0.65	6
																		0.82	6
																		0.67	6
																		0.69	6
																		0.72	6
																		0.76	6
																		0.98	6
																		0.66	6
																		0.67	6
																		0.71	6
																		0.62	6
																		0.97	6
																		0.79	6
																		0.71	6
																		0.88	6
																		0.71	6
																		0.68	6
																		0.83	6
																		0.73	6
																		0.75	6
																		0.73	6
																		0.78	6
																		0.77	6
																		0.68	6
																		0.59	6
																		0.65	6
																		0.79	6
																		0.93	6
																		0.67	6
																		0.65	6
																		0.92	6
																		0.87	6
																		0.74	6
																		0.75	6
																		0.73	6
																		0.71	6
																		0.99	6
																		0.72	6
																		0.8	6
																		0.83	6
																		0.79	6
																		0.72	6
																		0.9	6
																		0.68	6
																		0.8	6
																		0.68	6
																		0.85	6
																		1.02	6
																		0.81	6
																		0.93	6
																		1.1	6
																		0.73	6
																		0.88	6
																		0.92	6
																		1.13	6
																		0.68	6
																		1.14	6
																		0.82	6
																		0.99	6
																		0.77	6
																		0.8	6
																		1.02	6
																		0.71	6
																		0.97	6
																		0.77	6
																		0.74	6
																		0.74	6
																		1.04	6
																		0.63	6
																		0.97	6
																		1.04	6
																		0.68	6
																		1.01	6
																		0.84	6
																		0.87	6
																		0.62	6
																		0.93	6
																		0.85	6
																		0.95	6
																		0.9	6
																		0.83	6
																		1.1	6
																		1.19	6
																		1.08	6
																		0.77	6
																		0.9	6
																		0.53	6
																		0.85	6
																		1.02	6
																		0.95	6
																		1	6
																		0.82	6
																		0.77	6
																		1.01	6
																		1.05	6
																		0.84	6
																		0.91	6
																		0.82	6
																		0.74	6
																		0.83	6
																		0.82	6
																		0.89	6
																		0.8	6
																		0.85	6
																		0.95	6
																		0.66	6
																		0.99	6
																		0.73	6
																		0.86	6
																		0.74	6
																		0.71	6
																		0.93	6
																		0.91	6
																		0.87	6
																		0.97	6
																		1.17	6
																		0.75	6
																		0.85	6
																		0.7	6
																		0.74	7
																		0.87	7
																		0.76	7
																		0.73	7
																		0.91	7
																		0.69	7
																		0.86	7
																		0.96	7
																		0.91	7
																		0.68	7
																		0.84	7
																		0.79	7
																		0.65	7
																		0.7	7
																		0.69	7
																		0.74	7
																		0.78	7
																		0.66	7
																		0.56	7
																		0.82	7
																		0.76	7
																		0.82	7
																		0.94	7
																		0.86	7
																		0.75	7
																		0.75	7
																		0.66	7
																		0.64	7
																		0.97	7
																		0.78	7
																		0.62	7
																		0.64	7
																		0.87	7
																		1.04	7
																		0.71	7
																		0.54	7
																		0.75	7
																		0.79	7
																		0.81	7
																		0.73	7
																		0.18	7
																		0.77	7
																		0.57	7
																		0.87	7
																		0.99	7
																		0.78	7
																		0.66	7
																		0.81	7
																		0.66	7
																		0.36	7
																		0.73	7
																		0.92	7
																		0.97	7
																		0.6	7
																		0.44	7
																		0.85	7
																		0.55	7
																		0.6	7
																		0.81	7
																		1.08	7
																		0.62	7
																		0.55	7
																		0.46	7
																		1.22	7
																		0.78	7
																		0.75	7
																		0.94	7
																		0.65	7
																		0.78	7
																		0.69	7
																		0.87	7
																		0.76	7
																		0.71	7
																		0.74	7
																		0.9	7
																		0.8	7
																		0.83	7
																		0.77	7
																		0.87	7
																		0.85	7
																		0.92	7
																		0.62	7
																		0.75	7
																		0.67	7
																		0.71	7
																		0.76	7
																		0.72	7
																		0.65	7
																		0.59	7
																		0.66	7
																		0.91	7
																		0.64	7
																		0.8	7
																		1.03	7
																		0.74	7
																		1.06	7
																		0.98	7
																		0.9	7
																		0.99	7
																		0.67	7
																		0.63	7
																		0.77	7
																		1.08	7
																		0.73	7
																		0.9	7
																		0.79	7
																		0.98	7
																		0.42	7
																		0.66	7
																		0.69	7
																		0.61	7
																		0.87	7
																		0.71	7
																		0.93	7
																		0.78	7
																		0.63	7
																		0.18	7
																		0.72	7
																		0.66	7
																		0.89	7
																		0.73	7
																		0.65	7
																		0.81	7
																		0.54	7
																		0.69	7
																		0.7	7
																		0.76	7
																		0.9	7
																		0.58	7
																		0.54	7
																		0.75	7
																		0.73	7
																		0.92	7
																		0.93	7
																		0.68	7
																		0.93	7
																		0.52	7
																		0.67	7
																		0.97	7
																		0.7	7
																		0.72	7
																		0.87	7
																		0.91	7
																		0.6	7
																		0.97	7
																		0.74	7
																		0.65	7
																		0.56	7
																		0.66	7
																		0.61	7
																		0.75	7
																		0.64	7
																		0.9	7
																		0.86	7
																		0.65	7
																		0.93	7
																		0.71	7
																		0.7	7
																		0.72	7
																		0.75	7
																		0.63	7
																		0.73	7
																		0.82	7
																		0.7	7
																		0.79	7
																		0.59	7
																		0.86	7
																		0.7	7
																		0.81	7
																		0.65	7
																		0.64	7
																		0.58	7
																		0.74	7
																		0.64	7
																		0.74	7
																		0.76	7
																		0.9	7
																		0.67	7
																		1.06	7
																		0.67	7
																		0.98	7
																		0.78	7
																		0.68	7
																		0.88	7
																		0.91	7
																		0.9	7
																		0.88	7
																		0.76	7
																		0.62	7
																		0.55	7
																		0.77	7
																		0.77	7
																		1.02	7
																		0.82	7
																		0.64	7
																		0.89	7
																		0.72	7
																		0.89	7
																		0.66	7
																		0.73	7
																		0.69	7
																		0.68	7
																		0.8	7
																		0.93	7
																		0.71	7
																		0.72	7
																		0.81	7
																		0.71	7
																		0.77	7
																		0.73	7
																		0.73	7
																		0.7	7
																		0.62	7
																		0.71	7
																		0.71	7
																		0.67	7
																		0.71	7
																		0.7	7
																		0.59	7
																		0.65	7
																		0.95	7
																		0.73	7
																		0.65	7
																		0.77	7
																		0.76	7
																		0.74	8
																		0.87	8
																		0.76	8
																		0.73	8
																		0.91	8
																		0.69	8
																		0.86	8
																		0.96	8
																		0.91	8
																		0.68	8
																		0.84	8
																		0.79	8
																		0.65	8
																		0.7	8
																		0.69	8
																		0.74	8
																		0.78	8
																		0.66	8
																		0.56	8
																		0.82	8
																		0.76	8
																		0.82	8
																		0.94	8
																		0.86	8
																		0.75	8
																		0.75	8
																		0.66	8
																		0.64	8
																		0.97	8
																		0.78	8
																		0.62	8
																		0.64	8
																		0.87	8
																		1.04	8
																		0.71	8
																		0.54	8
																		0.75	8
																		0.79	8
																		0.81	8
																		0.73	8
																		0.18	8
																		0.77	8
																		0.57	8
																		0.87	8
																		0.99	8
																		0.78	8
																		0.66	8
																		0.81	8
																		0.66	8
																		0.36	8
																		0.73	8
																		0.92	8
																		0.97	8
																		0.6	8
																		0.44	8
																		0.85	8
																		0.55	8
																		0.6	8
																		0.81	8
																		1.08	8
																		0.62	8
																		0.55	8
																		0.46	8
																		1.22	8
																		0.78	8
																		0.75	8
																		0.94	8
																		0.65	8
																		0.78	8
																		0.69	8
																		0.87	8
																		0.76	8
																		0.71	8
																		0.74	8
																		0.9	8
																		0.8	8
																		0.83	8
																		0.77	8
																		0.87	8
																		0.85	8
																		0.92	8
																		0.62	8
																		0.75	8
																		0.67	8
																		0.71	8
																		0.76	8
																		0.72	8
																		0.65	8
																		0.59	8
																		0.66	8
																		0.91	8
																		0.64	8
																		0.8	8
																		1.03	8
																		0.74	8
																		1.06	8
																		0.98	8
																		0.9	8
																		0.99	8
																		0.67	8
																		0.63	8
																		0.77	8
																		1.08	8
																		0.73	8
																		0.9	8
																		0.79	8
																		0.98	8
																		0.42	8
																		0.66	8
																		0.69	8
																		0.61	8
																		0.87	8
																		0.71	8
																		0.93	8
																		0.78	8
																		0.63	8
																		0.18	8
																		0.72	8
																		0.66	8
																		0.89	8
																		0.73	8
																		0.65	8
																		0.81	8
																		0.54	8
																		0.69	8
																		0.7	8
																		0.76	8
																		0.9	8
																		0.58	8
																		0.54	8
																		0.75	8
																		0.73	8
																		0.92	8
																		0.93	8
																		0.68	8
																		0.93	8
																		0.52	8
																		0.67	8
																		0.97	8
																		0.7	8
																		0.72	8
																		0.87	8
																		0.91	8
																		0.6	8
																		0.97	8
																		0.74	8
																		0.65	8
																		0.56	8
																		0.66	8
																		0.61	8
																		0.75	8
																		0.64	8
																		0.9	8
																		0.86	8
																		0.65	8
																		0.93	8
																		0.71	8
																		0.7	8
																		0.72	8
																		0.75	8
																		0.63	8
																		0.73	8
																		0.82	8
																		0.7	8
																		0.79	8
																		0.59	8
																		0.86	8
																		0.7	8
																		0.81	8
																		0.65	8
																		0.64	8
																		0.58	8
																		0.74	8
																		0.64	8
																		0.74	8
																		0.76	8
																		0.9	8
																		0.67	8
																		1.06	8
																		0.67	8
																		0.98	8
																		0.78	8
																		0.68	8
																		0.88	8
																		0.91	8
																		0.9	8
																		0.88	8
[truncated: 801 more rows]
[truncated: 15 more columns]

## Sheet: Fig 2b,c,d,e,f
	Figure 2b															Figure 2c				Figure 2d													Figure 2e															Figure 2f
	0min	10min	20min	30min	40min	50min	60min	70min	80min	90min	100min	110min	120min	N			Control (%)	Arsenite (%)		BAG2 + G3BP1													BAG2 + DCP1															BAG2 + RNA
	1	0.881356	0.868644	0.834746	0.813559	0.737288	0.644068	0.580508	0.555085	0.508475	0.461864	0.411017	0.330508	1			56.9811	3.94737		17.0213	24.1071	11.4286	13.4832	20.6522	12.1212	19.6319	20.6349	22.3141	11.7021	14.9606	20.7447		11.6883	10.2941	8.57143	14.8936	20.1794	25.9842	16.7203	24.375	18.408	11.7043	20	18.9516	22.2222	26.5823		14.1509	8.29694
	1	0.988338	0.932945	0.877551	0.880466	0.810496	0.746356	0.708455	0.483965	0.419825	0.367347	0.399417	0.3207	2			46.6346	9.09091
	0.87	0.86	1	0.9	0.73	0.6	0.62	0.56	0.4	0.34	0.25	0.2	0.23	3			48.7952	3.55556		BAG2 alone													BAG2 alone															BAG2 alone
																	33	1.0989		82.9787	75.8929	88.5714	86.5169	79.3478	87.8788	80.3681	79.3651	77.686	88.2979	85.0394	79.2553		88.3117	89.7059	91.4286	85.1064	79.8206	74.0157	83.2797	75.625	81.592	88.2957	80	81.0484	77.7778	73.4177		85.8491	91.7031
																Mean	46.35	4.423					BAG2 + G3BP1			BAG2 alone											BAG2 + DCP1			BAG2 alone
																Std. Deviation	9.955	3.357					Mean	SD	N	Mean	SD	N									Mean	SD	N	Mean	SD	N
																Std. Error of Mean	4.977	1.679					17.4002	4.51027	12	82.5999	4.51027	12									17.8982	5.84799	14	82.1018	5.84799	14
[truncated: 12 more columns]

## Sheet: Fig 3c,d,e,f,g
	Figure 3c									Figure 3d									Figure 3e										Figure 3f																			Figure 3g
	BAG2 Full Length (%)			BAG2 Δ20-61 (%)			BAG2 I160A (%)			BAG2 full length (%)			BAG2 S20A (%)			BAG2 S20E (%)			Control		n=1	n=2	n=3	n=4	n=5	n=6	n=7		Cell Signaling - rabbit anti-PARP antibody, cat # 9542S, 1:1000 (WB)
	Control	Sucrose		Control	Sucrose		Control	Sucrose		Control	Sucrose		Control	Sucrose		Control	Sucrose		full lenght		96.5556	102.668	102.811	97.1157	99.9211	101.347	101.618		Sigma-Aldrich - mouse anti-β-Actin antibody, cat # A5441, 1:5000 (WB)								N=1				Clover	BAG2 full lenght	Δ20-61	I160A				Cell Signaling - rabbit anti-PARP antibody, cat # 9542S, 1:1000 (WB)
	10.8696	88.8611		1.33333	1.19048		1.5625	0.520833		6	78		0	3		0	55		20-61		97.7855	103.562	102.223	101.501	96.9313	103.832	97.7325														1.27915	0.936074	1.60874	1.22945
	2.92887	85.034		1.03627	0		0.46729	1.80723		15	85		2	4		3	47		I160A		115.686	100.37	86.9006	108.717	105.543	96.665	89.0731														1.22537	1.0088	1.44939	1.30809
	11.2782	64.3382		0	0.884956		0.564972	1.00503		12	88		0	2		4	58																								1.36406	0.848513	1.59174	1.27363
	14.8148	76.2215		1.04712	1.30435		1.40845	0.921659		8	82		1	6		0	39
	22.4138	65.4206		3.06122	0		1.29032	1.65746											Stress		n=1	n=2	n=3	n=4	n=5	n=6	n=7													Mean	1.29	0.9311	1.55	1.27
	9.43396	88.255																	full lenght		98.3709	103.12	99.6066	95.253	96.6301	96.2971	93.9339													Std. Deviation	0.06993	0.08026	0.08751	0.03942
																			20-61		89.8595	90.3478	89.1384	87.6122	83.5019	88.9403	83.2548													Std. Error of Mean	0.04037	0.04634	0.05052	0.02276
																			I160A		66.4379	68.8346	67.0037	71.8674	82.7786	80.9589	83.295
																													Invitrogen - rabbit anti-BAG2 polyclonal antibody [cat # PA5-96794, 1:1000 (WB)
																																																Sigma-Aldrich - mouse anti-β-Actin antibody, cat # A5441, 1:5000 (WB)
																													Cell Signaling - rabbit anti-PARP antibody, cat # 9542S, 1:1000 (WB)
																																				N= 2						N= 3
																																																Abcam - Rabbit monoclonal recombinant Anti-BAG2 antibody [EPR3567], cat# ab79406
																													Sigma-Aldrich - mouse anti-β-Actin antibody, cat # A5441, 1:5000 (WB)
																													Invitrogen - rabbit anti-BAG2 polyclonal antibody [cat # PA5-96794, 1:1000 (WB)

## Sheet: Fig 4a,b,d,e,f
	Figure 4a			Figure 4b			Figure 4d													Figure 4e															Figure 4f
	[BAG2]Dilute μM	ΔGtr (kcal mol-1)		Before Stress (kcal mol-1)	After Stress (kcal mol-1)		BAG2 + Hsp70													BAG2 + subunit alpha 5															BAG2 + PA28 gamma
	257.211	-0.650444		-0.290754	-0.650444		84.8375	73.1707	80.4	82.9517	81.3505	90.6061	78.9744	72.7575	91.6021	95.9016	77	59.3407		50.5556	55.4217	57.9132	72.9306	69.1111	41.6667	47.6191	46.2121	54.6099	41.7266	43.2584	47.7612	75.8836	38.9744		81.407	66.4	78.2123	68.1529	75.8389	63.0769	74.5614	79.7546	85.8974	95.0413	94.5206	86.4865	96.5278	94.5355
	89.7538	-0.734064		-0.557459	-0.734064
	148.178	-0.809401		-0.428377	-0.809401		BAG2 alone													BAG2 alone															BAG2 alone
	114.225	-0.920735		-0.925832	-0.920735		15.1624	26.8293	19.6	17.0483	18.6495	9.39394	21.0256	27.2425	8.39793	4.09836	23	40.6593		49.4444	44.5783	42.0868	27.0694	30.8889	58.3333	52.3809	53.7879	45.3901	58.2734	56.7416	52.2388	24.1164	61.0256		18.593	33.6	21.7877	31.8471	24.1611	36.9231	25.4386	20.2454	14.1026	4.95868	5.47945	13.5135	3.47222	5.46448
	303.864	-0.659415		-0.531926	-0.659415
	244.349	-0.700578		-0.456279	-0.700578						BAG2 + Hsp70			BAG2 alone										BAG2 + alpha 5			BAG2 alone												BAG2 + PA28 gamma			BAG2 alone
	41.1516	-0.883312		-0.633871	-0.883312						Mean	SD	N	Mean	SD	N								Mean	SD	N	Mean	SD	N										Mean	SD	N	Mean	SD	N
	104.885	-0.834123		-0.65232	-0.834123						80.7411	9.83232	12	19.2589	9.83232	12								53.1174	11.9886	14	46.8826	11.9886	14										81.4581	11.206	14	18.5419	11.206	14
	150.374	-0.717164		-0.45155	-0.717164
	66.6723	-0.814124		-0.725929	-0.814124
	81.4508	-0.940799		-0.669787	-0.940799
	66.807	-1.16551		-0.653198	-1.16551																																Staining of PA 28 gamma and PA28 beta showing nuclear and cytoplasmatic localization
	80.693	-0.82429		-0.566384	-0.82429
	159.955	-0.707911		-0.522484	-0.707911
	64.9074	-1.05241		-0.445833	-1.05241
	42.0526	-0.920568		-0.511515	-0.920568
	131.593	-0.901066		-0.394369	-0.901066
	99.531	-1.0677		-0.459164	-1.0677
	35.8504	-1.32969		-0.860131	-1.17188
	39.6898	-1.17188		-0.17276	-0.199678
	514.1	-0.199678		-0.70405	-0.769601
	40.3462	-0.769601		-0.470599	-0.401254
	112.189	-0.401254		-0.544951	-0.708755
	55.3733	-0.708755		-0.331357	-0.567197
	100.132	-0.567197		-0.348683	-0.472918
	93.3088	-0.472918		-0.730152	-0.666886
	36.4214	-0.666886		-0.477966	-0.454635
	76.9084	-0.454635		-0.331108	-0.532225
	57.2218	-0.532225		-0.555495	-0.6497
	29.3478	-0.67323		-0.785878	-0.674142
	48.349	-0.6497		-0.902785	-0.849241
	44.1025	-0.674142		-0.801832	-0.722215
	30.3749	-0.849241		-0.41981	-0.58368
	47.6704	-0.722215		-0.512976	-0.553935
	85.6408	-0.58368		-0.520773	-0.651701
	71.3653	-0.553935		-0.726846	-0.681774
	60.7411	-0.651701		-0.571074	-0.655434
	48.7032	-0.681774		-0.638651	-0.76566
	55.6321	-0.655434		-0.671017	-0.669562
	38.4017	-0.76566		-0.414212	-0.474198
	40.4116	-0.669562		-0.42461	-0.64403
	102.82	-0.474198		-0.623117	-0.725297
	51.3086	-0.64403		-0.603218	-0.631512
	47.7984	-0.725297		-0.54391	-0.549855
	40.0288	-0.655608		-0.637608	-0.829329
	66.7883	-0.631512		-0.831222	-0.755721
	74.6554	-0.549855		-0.653313	-0.689671
	33.1019	-0.829329		-0.339419	-0.752066
	24.6332	-0.755721		-0.492789	-0.573804
	63.5504	-0.689671		-0.446319	-0.608651
	48.4493	-0.752066		-0.40686	-0.755828
	68.9257	-0.573804		-0.739172	-0.630264
	73.914	-0.608651		-0.323285	-0.755473
	45.5639	-0.755828		-0.255112	-0.612093
	66.0118	-0.630264
	43.6864	-0.755473
	93.8986	-0.612093

## Sheet: Fig 5a, b
	Figure 5a															Figure 5b
	BAG2 + K48															Stable BAG2 SH-SY5Y cells (-PEST)						Stable BAG2 SH-SY5Y cells (+PEST)					SH-SY5Y cells (-PEST)						SH-SY5Y cells (+PEST)
	21.134	14.2466	29.1667	25	16.2338	8.8957	12.2807	32.1267	20.8791	33.0961	10.8108	18.5714	10.9489
																	Zsgreen	Total (blue)	ratio			Zsgreen-PEST	Total (blue)	ratio				Zsgreen	Total (blue)	ratio				Zsgreen-PEST	Total (blue)	ratio
	BAG2 alone
	78.866	85.7534	70.8333	75	83.7662	91.1043	87.7193	67.8733	79.1209	66.9039	89.1892	81.4286	89.0511			n=1	572	1552	36.8557	94.8452		70	957	7.31452	18.8234		n=1	428	1353	31.6334	95.7416		n=1	168	1905	8.8189	26.6913
																n=2	456	1053	43.3048	111.442		48	1165	4.12017	10.6029		n=2	707	2266	31.2004	94.4309		n=2	215	1914	11.233	33.9978
					BAG2 + K48			BAG2 alone								n=3	656	1479	44.3543	114.142		42	1741	2.41241	6.20814		n=3	745	1966	37.8942	114.691		n=3	189	1812	10.4305	31.5688
					Mean	SD	N	Mean	SD	N						n=4	362	1144	31.6434	81.4317		34	1237	2.74859	7.07327		n=4	637	1970	32.335	97.8651		n=4	179	1909	9.37664	28.3793
					19.4916	8.29093	13	80.5084	8.29093	13						n=5	360	944	38.1356	98.139		58	969	5.98555	15.4034		n=5	592	1842	32.139	97.2718		n=5	270	2541	10.6257	32.1598
																		1234.4	38.8588				1213.8	4.51625					1879.4	33.0404					2016.2	10.097
																				-PEST stable					+PEST stable						-PEST						+PEST
																			Mean	100					11.62						100						30.56
																			Std. Deviation	13.28					5.413						8.321						2.963
																			Std. Error of Mean	5.94					2.421						3.721						1.325

## Sheet: Fig 6a,d,e
	Figure 6a					Figure 6d									Figure 6e
	Fluorescente intensity (arbitrary units)
	Condensate phase		Dilute phase						Weigheted Mean Lifetime (ns)
	cel 1	7628	cel 1	3004					Control	Whole cell	Condensates	Cytoplasm
	cel 2	8322	cel 2	2124					3.1609	3.09	2.89	3.14
	cel 3	4075	cel 3	2499					3.1078	3.03	2.89	3.1																Tau				Tau/BAG2
	cel 4	4418	cel 4	2534					3.1664	3.04	2.89	3.13															Control	97.4016	98.8442	120.535	83.2185	108.607	78.3537	120.925	92.114
	cel 5	6710	cel 5	1101					3.1545	2.8129	2.7	2.81															Stress	45.332	80.182	79.0409	49.9059	67.2141	85.0576	84.4605	87.9839
	cel 6	7800	cel 6	1228					3.1135	3.087	3.01	3.125																n=1	n=2	n=3	n=4	n=1	n=2	n=3	n=4
	cel 7	7054	cel 7	1511					3.2383	3.0896	2.42	3.0896
	cel 8	8513	cel 8	1029					3.0076	2.908	3.01	2.91
	cel 9	6334	cel 9	2939					3.2614	3.1203	2.97	3.16
	cel 10	5523	cel 10	2665					3.137	3.097	2.99	3.13
	cell 11	6165	cell 11	3720					3.213	3.0327	3.04	3.22
	cell 12	7977	cell 12	3103					3.1344	3.0327	2.85	3.03
	cell 13	6558	cell 13	3740
	cell 14	6820	cell 14	3249			Mean		3.154	3.031	2.878	3.077
	cell 15	7164	cell 15	3931			Std. Deviation		0.06943	0.09229	0.1802	0.1189
	cell 16	5020	cell 16	1215			Std. Error of Mean		0.02093	0.02783	0.05434	0.03584
	cell 17	5864	cell 17	1560
	cell 18	5029	cell 18	1510
	cell 19	5457	cell 19	1042
	cell 20	4608	cell 20	1744																								Tau				Tau/BAG2
	cell 21	7630																									Control	88.143	122.38	92.8981	96.5785	67.5291	98.7174	134.509	99.2442
	cell 22	7401																									Stress	254.101	129.893	88.5989	198.737	47.3944	31.1807	32.2532	33.098
																												n=1	n=2	n=3	n=4	n=1	n=2	n=3	n=4
	Mean	6458		2272
	Std. Deviation	1313		987
	Std. Error of Mean	279.9		220.7
																												Tau				Tau/BAG2
																											Control	80.3545	101.757	61.6554	156.234	102.131	96.9033	97.81	103.155
																											Stress	347.654	165.165	164.553	235.234	152.966	143.683	158.071	84.99
																												n=1	n=2	n=3	n=4	n=1	n=2	n=3	n=4
																												Tau				Tau/BAG2
																											Control	97.5031	110.693	65.1076	126.696	105.946	111.72	83.813	98.5206
																											Stress	221.437	111.588	95.288	225.873	79.5234	67.3162	110.456	49.4326
																												n=1	n=2	n=3	n=4	n=1	n=2	n=3	n=4

## Sheet: Fig 7d
	Figure 7d
	Control					MG132					Control %	MG132 %
			Total cells anaysed	Cells containing single clusters bigger that 3uM				Total cells anaysed	Cells containing single clusters bigger that 3uM
	n=1		23	1		n=1		32	30		4.34783	93.75
	n=2		33	2		n=2		35	22		6.06061	62.8571
	n=3		12	0		n=3		41	36		0	87.8049
	n=4		43	2		n=4		53	44		4.65116	83.0189
	n=5		39	2		n=5		19	15		5.12821	78.9474
	n=6		20	0		n=6		38	36		0	94.7368
	n=7		43	3		n=7		55	50		6.97674	90.9091
	Total:		213					273

## Sheet: Sup. Fig 1b, c, d,e
	Figure 1b - time								Figure 1c - time												Figure 1d - time												Figure 1e - time
	0 (min)	30(min)	60 (min)	120 (min)	240 (min)	N			0 (min)	20 (min)	40 (min)	60 (min)	80 (min)	100 (min)	120 (min)	140 (min)	160 (min)	N			0 (min)	15 (min)	30 (min)	45 (min)	60 (min)	75 (min)	90 (min)	105 (min)	120 (min)	N			0 (min)	20 (min)	40 (min)	60 (min)	80 (min)	100 (min)	120 (min)	140 (min)	160 (min)	180 (min)	N
	0.010824	0.204706	0.615686	0.878431	1	1			0.165698	0.277616	0.475291	0.57	0.861919	1	0.78	0.98	1	1			0.290141	0.422535	0.619718	0.739437	0.933099	1.02817	1.06338	1.03169	1	1			0.193548	0.422581	0.444516	0.576774	0.819355	0.929032	0.974194	1	0.929032	0.935484	1
	0.1	0.32	0.56	0.95	1	2			0.144041	0.114508	0.178756	0.360104	0.473057	0.84456	0.979275	1	0.865285	2			0.300422	0.49789	0.556962	0.578059	0.616034	0.835443	0.886076	1.02532	1	2			0.389091	0.545455	0.672727	0.709091	0.921212	0.89697	0.963636	0.921212	0.963636	1	2
	0.06	0.1	0.73	0.78	1	3			0.395726	0.332051	0.431624	0.5	0.632479	0.863248	1	0.991453	0.995726	3			0.381579	0.482456	0.535088	0.842105	0.986842	1	1	1	1	3			0.2	0.4	0.5	0.6	0.85	0.95	0.89	1	0.89	0.9	3
	0.017034	0.204409	0.751503	0.881764	1	4															0.303502	0.309728	0.513619	0.743191	0.653696	0.680934	0.801556	0.859922	1	4			0.284581	0.45815	0.361233	0.436123	0.682819	0.85022	0.955947	1	0.947137	0.933921	4
	0.012038	0.284615	0.475641	0.869231	1	5															0.123478	0.125652	0.353913	0.469565	0.504348	0.617391	0.76087	0.952174	1	5			0.336788	0.410881	0.549223	0.590674	0.979275	0.963731	1	0.834197	0.901554	0.932642	5
	0.0231231	0.219219	0.292793	0.95045	1	6			Figure 1c - Box & Whiskers
									Control	Olygomicin											Figure 1d - Box & Whiskers												Figure 1e - Box & Whiskers
									51.0101	57.1429
	Figure 1b - Box & Whiskers								50	87.291											Control	Temperature											Control	LPS
									31.203	85.0144											46.4286	71.6981											59.0643	76.2195
	Control	MG132							52.9148	75.8929											35.7143	95.1673											36.3265	87.8049
	46.0526	95.5224																			44.4444	87.0192											46.6667	87.0813
	32.7273	98.3607																			55.2486	77.2973											47.541	67.8322
	46.5587	89.7297
	40.3846	91.6256
	47.6636	91.6399
	61.3636	91.922

## Sheet: Sup. Fig 2a,b,c
	Figure 2a								Figure 2b								Figure 2c
	BAG2 condensates diameter (uM)								BAG2 condensates diameter (uM)								BAG2 condensates diameter (uM)
	Endogenous								Endogenous								Endogenous
	Control	Temperature		Number of values	13017	10752			Control	LPS		Number of values	6990	6556			Control	Oligomycin		Number of values	7509	6810
	1.6	2.2							1.2	1.95							1.32	1.53
	1.4	1.9							1.1	1.91							1.2	1.43
	1.39	1.8		Mean	0.2859	0.3291			1.1	1.85		Mean	0.2634	0.2863			1.05	1.39		Mean	0.2517	0.302
	1.3	1.7		Std. Deviation	0.1296	0.181			1.1	1.8		Std. Deviation	0.1222	0.174			1	1.36		Std. Deviation	0.1031	0.1717
	1.29	1.65		Std. Error of Mean	0.001136	0.001745			1	1.8		Std. Error of Mean	0.001461	0.002149			1	1.35		Std. Error of Mean	0.00119	0.002081
	1.2	1.55							1	1.78							0.99	1.26
	1.2	1.5		Replicates:	12	11			1	1.7		Replicates:	10	11			0.95	1.26		Replicates:	10	12
	1.2	1.5							0.93	1.67							0.93	1.23
	1.12	1.5							0.9	1.65							0.91	1.23
	1.11	1.44							0.9	1.65							0.91	1.21
	1	1.42							0.86	1.62							0.82	1.2
	1	1.42							0.85	1.6							0.82	1.17
	0.98	1.4							0.84	1.58							0.82	1.16
	0.96	1.4							0.82	1.55							0.82	1.1
	0.94	1.4							0.81	1.55							0.81	1.1
	0.94	1.37							0.8	1.52							0.8	1.09
	0.93	1.36							0.75	1.5							0.77	1.05
	0.93	1.36							0.75	1.5							0.72	1.02
	0.91	1.31							0.71	1.5							0.71	1.01
	0.9	1.3							0.71	1.5							0.7	1
	0.9	1.25							0.7	1.45							0.69	1
	0.88	1.24							0.7	1.45							0.68	0.98
	0.88	1.22							0.7	1.45							0.67	0.98
	0.82	1.22							0.7	1.45							0.66	0.97
	0.81	1.2							0.7	1.42							0.66	0.97
	0.81	1.2							0.7	1.41							0.65	0.97
	0.8	1.2							0.7	1.4							0.65	0.96
	0.8	1.2							0.7	1.4							0.65	0.96
	0.8	1.2							0.7	1.4							0.65	0.96
	0.8	1.2							0.7	1.4							0.64	0.96
	0.79	1.2							0.7	1.37							0.64	0.96
	0.77	1.2							0.7	1.37							0.63	0.95
	0.76	1.2							0.7	1.35							0.63	0.94
	0.76	1.2							0.69	1.35							0.63	0.93
	0.76	1.2							0.69	1.3							0.63	0.93
	0.75	1.19							0.69	1.25							0.62	0.93
	0.74	1.17							0.69	1.24							0.62	0.93
	0.74	1.15							0.69	1.22							0.61	0.92
	0.74	1.15							0.68	1.22							0.61	0.92
	0.73	1.14							0.68	1.22							0.61	0.92
	0.73	1.13							0.68	1.21							0.61	0.92
	0.72	1.1							0.68	1.21							0.61	0.92
	0.72	1.1							0.68	1.21							0.61	0.92
	0.71	1.1							0.68	1.2							0.61	0.91
	0.71	1.1							0.68	1.2							0.61	0.91
	0.71	1.1							0.68	1.2							0.61	0.91
	0.7	1.1							0.68	1.2							0.61	0.9
	0.7	1.08							0.68	1.2							0.61	0.9
	0.7	1.08							0.68	1.2							0.6	0.9
	0.7	1.08							0.68	1.17							0.6	0.89
	0.7	1.04							0.68	1.15							0.6	0.89
	0.7	1.03							0.68	1.15							0.6	0.89
	0.7	1.03							0.68	1.1							0.6	0.88
	0.7	1.03							0.67	1.08							0.6	0.88
	0.7	1							0.67	1.05							0.6	0.88
	0.7	1							0.67	1							0.6	0.88
	0.7	1							0.67	1							0.6	0.88
	0.69	1							0.67	1							0.6	0.87
	0.69	1							0.67	1							0.59	0.86
	0.68	1							0.67	1							0.59	0.86
	0.68	1							0.67	0.99							0.59	0.86
	0.68	1							0.66	0.95							0.59	0.86
	0.68	1							0.66	0.95							0.59	0.86
	0.68	0.99							0.66	0.91							0.59	0.85
	0.68	0.99							0.66	0.91							0.59	0.85
	0.68	0.98							0.66	0.91							0.59	0.84
	0.67	0.98							0.66	0.91							0.59	0.84
	0.67	0.97							0.66	0.91							0.59	0.84
	0.67	0.97							0.66	0.91							0.59	0.84
	0.67	0.97							0.65	0.91							0.59	0.83
	0.67	0.97							0.65	0.9							0.58	0.83
	0.66	0.96							0.65	0.9							0.58	0.83
	0.66	0.96							0.65	0.9							0.57	0.82
	0.66	0.96							0.65	0.9							0.57	0.82
	0.66	0.95							0.65	0.9							0.57	0.82
	0.66	0.95							0.65	0.9							0.57	0.82
	0.66	0.95							0.65	0.89							0.57	0.82
	0.65	0.95							0.65	0.85							0.57	0.81
	0.65	0.94							0.65	0.85							0.57	0.81
	0.65	0.94							0.65	0.85							0.57	0.81
	0.65	0.94							0.65	0.82							0.57	0.81
	0.65	0.94							0.65	0.81							0.57	0.81
	0.65	0.94							0.64	0.81							0.57	0.8
	0.65	0.93							0.64	0.8							0.57	0.8
	0.65	0.93							0.64	0.8							0.57	0.8
	0.65	0.92							0.64	0.8							0.57	0.8
	0.65	0.91							0.64	0.8							0.57	0.8
	0.65	0.91							0.64	0.8							0.57	0.8
	0.65	0.9							0.64	0.8							0.56	0.79
	0.65	0.9							0.64	0.79							0.56	0.79
	0.65	0.9							0.64	0.78							0.56	0.79
	0.65	0.9							0.64	0.78							0.56	0.78
	0.64	0.9							0.64	0.77							0.56	0.78
	0.64	0.9							0.64	0.77							0.56	0.78
	0.64	0.9							0.64	0.77							0.56	0.78
	0.64	0.9							0.64	0.77							0.56	0.78
	0.64	0.9							0.64	0.76							0.56	0.78
	0.64	0.9							0.63	0.76							0.56	0.77
	0.64	0.9							0.63	0.75							0.56	0.77
	0.64	0.9							0.63	0.75							0.56	0.77
	0.64	0.9							0.63	0.75							0.56	0.77
	0.64	0.9							0.63	0.75							0.55	0.77
	0.64	0.9							0.63	0.75							0.55	0.77
	0.64	0.9							0.63	0.74							0.55	0.77
	0.64	0.9							0.63	0.74							0.55	0.77
	0.64	0.9							0.63	0.74							0.55	0.76
	0.64	0.9							0.63	0.74							0.55	0.76
	0.64	0.9							0.62	0.74							0.55	0.76
	0.64	0.9							0.62	0.74							0.55	0.76
	0.63	0.89							0.62	0.74							0.55	0.76
	0.63	0.89							0.62	0.74							0.55	0.76
	0.63	0.89							0.62	0.74							0.55	0.76
	0.63	0.89							0.62	0.73							0.55	0.76
	0.63	0.88							0.62	0.73							0.55	0.76
	0.63	0.88							0.62	0.73							0.55	0.76
	0.63	0.88							0.62	0.73							0.55	0.75
	0.62	0.88							0.62	0.72							0.55	0.75
	0.62	0.87							0.62	0.72							0.55	0.75
	0.62	0.87							0.62	0.72							0.55	0.75
	0.62	0.87							0.62	0.72							0.55	0.75
	0.62	0.87							0.62	0.72							0.54	0.75
	0.62	0.87							0.62	0.72							0.54	0.74
	0.62	0.87							0.62	0.71							0.54	0.74
	0.62	0.87							0.62	0.71							0.54	0.74
	0.62	0.86							0.62	0.71							0.54	0.74
	0.62	0.86							0.62	0.71							0.54	0.74
	0.62	0.85							0.62	0.71							0.54	0.74
	0.62	0.85							0.62	0.71							0.54	0.74
	0.62	0.85							0.62	0.71							0.54	0.74
	0.62	0.84							0.62	0.71							0.54	0.74
	0.62	0.84							0.61	0.71							0.54	0.73
	0.62	0.84							0.61	0.71							0.54	0.73
	0.62	0.84							0.61	0.71							0.54	0.73
	0.62	0.83							0.61	0.71							0.54	0.73
	0.62	0.83							0.61	0.7							0.54	0.73
	0.62	0.83							0.61	0.7							0.54	0.73
	0.62	0.83							0.61	0.7							0.54	0.73
	0.62	0.83							0.61	0.7							0.54	0.73
	0.62	0.82							0.61	0.7							0.54	0.73
	0.62	0.82							0.61	0.7							0.54	0.73
	0.62	0.82							0.61	0.7							0.53	0.73
	0.62	0.82							0.61	0.7							0.53	0.73
	0.61	0.82							0.61	0.69							0.53	0.73
	0.61	0.82							0.61	0.69							0.53	0.73
	0.61	0.82							0.6	0.69							0.53	0.73
	0.61	0.82							0.6	0.69							0.53	0.73
	0.61	0.82							0.6	0.69							0.53	0.73
	0.61	0.82							0.6	0.69							0.53	0.73
	0.61	0.82							0.6	0.69							0.53	0.73
	0.61	0.82							0.6	0.69							0.53	0.73
	0.61	0.82							0.6	0.69							0.53	0.73
	0.61	0.82							0.6	0.68							0.53	0.73
	0.61	0.81							0.6	0.68							0.53	0.72
	0.61	0.81							0.6	0.68							0.53	0.72
	0.61	0.8							0.6	0.68							0.53	0.72
	0.61	0.8							0.6	0.68							0.53	0.72
	0.61	0.8							0.6	0.68							0.53	0.72
	0.61	0.8							0.6	0.68							0.53	0.72
	0.61	0.8							0.6	0.68							0.53	0.72
	0.61	0.8							0.6	0.68							0.53	0.72
	0.61	0.8							0.6	0.68							0.53	0.72
	0.6	0.8							0.6	0.68							0.53	0.72
	0.6	0.8							0.6	0.68							0.53	0.72
	0.6	0.8							0.6	0.67							0.53	0.72
	0.6	0.8							0.6	0.67							0.53	0.72
	0.6	0.8							0.6	0.67							0.53	0.72
	0.6	0.8							0.6	0.67							0.53	0.72
	0.6	0.8							0.6	0.67							0.53	0.72
	0.6	0.8							0.6	0.67							0.53	0.71
	0.6	0.8							0.6	0.67							0.53	0.71
	0.6	0.8							0.6	0.67							0.53	0.71
	0.6	0.8							0.6	0.66							0.53	0.71
	0.6	0.8							0.6	0.66							0.53	0.71
	0.6	0.8							0.6	0.66							0.53	0.71
	0.6	0.8							0.6	0.66							0.53	0.71
	0.6	0.8							0.6	0.66							0.53	0.71
	0.6	0.8							0.6	0.66							0.53	0.71
	0.6	0.8							0.6	0.66							0.52	0.71
	0.6	0.8							0.59	0.66							0.52	0.71
	0.6	0.79							0.59	0.66							0.52	0.71
	0.6	0.79							0.59	0.66							0.52	0.71
	0.6	0.79							0.59	0.66							0.52	0.71
	0.6	0.78							0.59	0.66							0.52	0.71
	0.6	0.78							0.59	0.66							0.52	0.7
	0.6	0.78							0.59	0.66							0.52	0.7
	0.6	0.78							0.59	0.65							0.52	0.7
	0.6	0.78							0.59	0.65							0.52	0.7
	0.6	0.78							0.59	0.65							0.52	0.7
	0.6	0.78							0.59	0.65							0.52	0.7
	0.6	0.78							0.59	0.65							0.52	0.7
	0.6	0.78							0.59	0.65							0.52	0.7
	0.6	0.78							0.59	0.65							0.52	0.7
	0.6	0.78							0.59	0.65							0.52	0.7
	0.6	0.78							0.59	0.65							0.52	0.7
	0.6	0.78							0.59	0.65							0.52	0.7
	0.6	0.77							0.59	0.65							0.52	0.7
	0.6	0.77							0.59	0.65							0.52	0.7
	0.6	0.77							0.59	0.65							0.52	0.7
	0.6	0.77							0.59	0.65							0.52	0.7
	0.6	0.77							0.59	0.65							0.52	0.7
	0.6	0.77							0.59	0.65							0.52	0.7
	0.6	0.77							0.59	0.65							0.52	0.7
	0.6	0.77							0.58	0.65							0.52	0.7
	0.6	0.77							0.58	0.65							0.52	0.7
	0.6	0.77							0.58	0.65							0.52	0.7
	0.6	0.77							0.58	0.65							0.52	0.7
	0.59	0.76							0.58	0.65							0.52	0.7
	0.59	0.76							0.58	0.65							0.52	0.69
	0.59	0.76							0.58	0.65							0.52	0.69
	0.59	0.76							0.58	0.65							0.51	0.69
	0.59	0.76							0.58	0.65							0.51	0.69
	0.59	0.76							0.58	0.65							0.51	0.69
	0.59	0.76							0.58	0.65							0.51	0.69
	0.59	0.76							0.58	0.64							0.51	0.69
	0.59	0.76							0.58	0.64							0.51	0.69
	0.59	0.76							0.58	0.64							0.51	0.69
	0.59	0.76							0.58	0.64							0.51	0.69
	0.59	0.76							0.58	0.64							0.51	0.69
	0.59	0.76							0.58	0.64							0.51	0.69
	0.59	0.76							0.58	0.64							0.51	0.69
	0.59	0.76							0.58	0.64							0.51	0.69
	0.59	0.76							0.58	0.64							0.51	0.69
	0.59	0.76							0.58	0.64							0.51	0.69
	0.59	0.75							0.58	0.64							0.51	0.69
	0.59	0.75							0.58	0.64							0.51	0.69
	0.59	0.75							0.58	0.64							0.51	0.69
	0.59	0.75							0.58	0.64							0.51	0.69
	0.59	0.75							0.58	0.64							0.51	0.69
	0.59	0.75							0.58	0.64							0.51	0.69
	0.59	0.75							0.58	0.63							0.51	0.69
	0.59	0.75							0.58	0.63							0.51	0.69
	0.59	0.75							0.58	0.63							0.51	0.69
	0.59	0.75							0.58	0.63							0.51	0.68
	0.59	0.75							0.58	0.63							0.51	0.68
	0.59	0.75							0.58	0.63							0.51	0.68
	0.59	0.75							0.58	0.63							0.51	0.68
	0.59	0.75							0.58	0.63							0.51	0.68
	0.59	0.75							0.57	0.63							0.51	0.68
	0.59	0.75							0.57	0.63							0.51	0.68
	0.58	0.75							0.57	0.63							0.51	0.68
	0.58	0.75							0.57	0.63							0.51	0.68
	0.58	0.74							0.57	0.63							0.51	0.68
	0.58	0.74							0.57	0.63							0.51	0.68
	0.58	0.74							0.57	0.63							0.5	0.68
	0.58	0.74							0.57	0.63							0.5	0.68
	0.58	0.74							0.57	0.62							0.5	0.68
	0.58	0.74							0.57	0.62							0.5	0.68
	0.58	0.74							0.57	0.62							0.5	0.68
	0.58	0.74							0.57	0.62							0.5	0.68
	0.58	0.74							0.57	0.62							0.5	0.68
	0.58	0.74							0.57	0.62							0.5	0.68
	0.58	0.74							0.57	0.62							0.5	0.68
	0.58	0.74							0.57	0.62							0.5	0.68
	0.58	0.73							0.57	0.62							0.5	0.68
	0.58	0.73							0.57	0.62							0.5	0.68
	0.58	0.73							0.57	0.62							0.5	0.68
	0.58	0.73							0.57	0.62							0.5	0.68
	0.58	0.73							0.57	0.62							0.5	0.68
	0.58	0.73							0.57	0.62							0.5	0.68
	0.58	0.73							0.57	0.62							0.5	0.67
	0.58	0.73							0.57	0.62							0.5	0.67
	0.58	0.73							0.57	0.62							0.5	0.67
	0.58	0.73							0.57	0.62							0.5	0.67
	0.58	0.73							0.57	0.62							0.5	0.67
	0.58	0.73							0.57	0.62							0.5	0.67
	0.58	0.73							0.57	0.62							0.5	0.67
	0.58	0.73							0.57	0.62							0.5	0.67
	0.58	0.73							0.57	0.62							0.5	0.67
	0.58	0.73							0.57	0.61							0.5	0.67
	0.58	0.73							0.57	0.61							0.5	0.67
	0.58	0.73							0.57	0.61							0.5	0.67
	0.58	0.73							0.57	0.61							0.5	0.67
	0.58	0.73							0.57	0.61							0.5	0.67
	0.58	0.73							0.57	0.61							0.5	0.67
	0.58	0.73							0.57	0.61							0.5	0.67
	0.58	0.72							0.57	0.61							0.5	0.67
	0.58	0.72							0.57	0.61							0.5	0.67
	0.58	0.72							0.57	0.61							0.5	0.67
	0.58	0.72							0.57	0.61							0.5	0.67
	0.58	0.72							0.57	0.61							0.5	0.67
	0.58	0.72							0.57	0.61							0.5	0.67
	0.58	0.72							0.56	0.61							0.5	0.67
	0.58	0.72							0.56	0.61							0.5	0.67
	0.58	0.72							0.56	0.61							0.5	0.67
	0.58	0.72							0.56	0.61							0.5	0.67
	0.57	0.72							0.56	0.61							0.5	0.67
	0.57	0.72							0.56	0.61							0.5	0.67
	0.57	0.72							0.56	0.61							0.5	0.67
	0.57	0.72							0.56	0.61							0.5	0.67
	0.57	0.72							0.56	0.61							0.5	0.67
	0.57	0.72							0.56	0.61							0.5	0.66
	0.57	0.72							0.56	0.61							0.5	0.66
	0.57	0.72							0.56	0.61							0.5	0.66
	0.57	0.72							0.56	0.61							0.5	0.66
	0.57	0.72							0.56	0.6							0.5	0.66
	0.57	0.71							0.56	0.6							0.5	0.66
	0.57	0.71							0.56	0.6							0.5	0.66
	0.57	0.71							0.56	0.6							0.5	0.66
	0.57	0.71							0.56	0.6							0.5	0.66
	0.57	0.71							0.56	0.6							0.5	0.66
	0.57	0.71							0.56	0.6							0.5	0.66
	0.57	0.71							0.56	0.6							0.49	0.66
	0.57	0.71							0.56	0.6							0.49	0.66
	0.57	0.71							0.56	0.6							0.49	0.66
	0.57	0.71							0.56	0.6							0.49	0.66
	0.57	0.71							0.56	0.6							0.49	0.66
	0.57	0.71							0.56	0.6							0.49	0.66
	0.57	0.71							0.56	0.6							0.49	0.66
	0.57	0.71							0.56	0.6							0.49	0.66
	0.57	0.71							0.56	0.6							0.49	0.66
	0.57	0.71							0.56	0.6							0.49	0.66
	0.57	0.71							0.56	0.6							0.49	0.66
	0.57	0.71							0.56	0.6							0.49	0.66
	0.57	0.71							0.56	0.6							0.49	0.66
	0.57	0.7							0.55	0.6							0.49	0.66
	0.57	0.7							0.55	0.6							0.49	0.66
	0.57	0.7							0.55	0.6							0.49	0.66
	0.57	0.7							0.55	0.6							0.49	0.65
	0.57	0.7							0.55	0.6							0.49	0.65
	0.57	0.7							0.55	0.6							0.49	0.65
	0.57	0.7							0.55	0.6							0.49	0.65
	0.57	0.7							0.55	0.6							0.49	0.65
	0.57	0.7							0.55	0.6							0.49	0.65
	0.57	0.7							0.55	0.6							0.49	0.65
	0.57	0.7							0.55	0.6							0.49	0.65
	0.57	0.7							0.55	0.59							0.49	0.65
	0.57	0.7							0.55	0.59							0.49	0.65
	0.57	0.7							0.55	0.59							0.49	0.65
	0.57	0.7							0.55	0.59							0.49	0.65
	0.57	0.7							0.55	0.59							0.49	0.65
	0.57	0.7							0.55	0.59							0.49	0.65
	0.57	0.7							0.55	0.59							0.49	0.65
	0.57	0.7							0.55	0.59							0.49	0.65
	0.57	0.7							0.55	0.59							0.49	0.65
	0.57	0.7							0.55	0.59							0.49	0.65
	0.57	0.7							0.55	0.59							0.49	0.65
	0.57	0.7							0.55	0.59							0.49	0.65
	0.57	0.7							0.55	0.59							0.49	0.65
	0.57	0.7							0.55	0.59							0.49	0.65
	0.57	0.7							0.55	0.59							0.49	0.65
	0.57	0.7							0.54	0.59							0.49	0.65
	0.57	0.7							0.54	0.59							0.48	0.65
	0.57	0.7							0.54	0.59							0.48	0.65
	0.57	0.7							0.54	0.59							0.48	0.65
	0.57	0.7							0.54	0.59							0.48	0.65
	0.57	0.7							0.54	0.59							0.48	0.65
	0.57	0.7							0.54	0.59							0.48	0.65
	0.57	0.7							0.54	0.59							0.48	0.65
	0.57	0.7							0.54	0.59							0.48	0.64
	0.57	0.7							0.54	0.59							0.48	0.64
	0.57	0.7							0.54	0.59							0.48	0.64
	0.57	0.7							0.54	0.59							0.48	0.64
	0.57	0.7							0.54	0.58							0.48	0.64
	0.57	0.7							0.54	0.58							0.48	0.64
	0.57	0.7							0.54	0.58							0.48	0.64
	0.57	0.69							0.54	0.58							0.48	0.64
	0.57	0.69							0.54	0.58							0.48	0.64
	0.57	0.69							0.54	0.58							0.48	0.64
	0.57	0.69							0.54	0.58							0.48	0.64
	0.57	0.69							0.54	0.58							0.48	0.64
	0.57	0.69							0.54	0.58							0.48	0.64
	0.57	0.69							0.54	0.58							0.48	0.64
	0.57	0.69							0.54	0.58							0.48	0.64
	0.57	0.69							0.54	0.58							0.48	0.64
	0.57	0.69							0.54	0.58							0.48	0.64
	0.57	0.69							0.54	0.58							0.48	0.64
	0.56	0.69							0.54	0.58							0.48	0.64
	0.56	0.69							0.54	0.58							0.48	0.64
	0.56	0.69							0.54	0.58							0.48	0.64
	0.56	0.69							0.54	0.58							0.48	0.64
	0.56	0.69							0.54	0.58							0.48	0.64
	0.56	0.69							0.54	0.58							0.48	0.64
	0.56	0.69							0.54	0.58							0.48	0.64
	0.56	0.69							0.54	0.58							0.48	0.64
	0.56	0.69							0.54	0.58							0.48	0.64
	0.56	0.69							0.54	0.58							0.48	0.64
	0.56	0.69							0.54	0.58							0.48	0.64
	0.56	0.69							0.54	0.58							0.48	0.64
	0.56	0.69							0.53	0.58							0.48	0.64
	0.56	0.69							0.53	0.58							0.48	0.64
	0.56	0.69							0.53	0.58							0.48	0.64
	0.56	0.69							0.53	0.58							0.48	0.64
	0.56	0.69							0.53	0.58							0.48	0.64
	0.56	0.69							0.53	0.58							0.48	0.64
	0.56	0.69							0.53	0.58							0.48	0.64
	0.56	0.69							0.53	0.58							0.48	0.64
	0.56	0.69							0.53	0.58							0.48	0.64
	0.56	0.68							0.53	0.58							0.48	0.64
	0.56	0.68							0.53	0.57							0.48	0.64
	0.56	0.68							0.53	0.57							0.48	0.64
	0.56	0.68							0.53	0.57							0.48	0.63
	0.56	0.68							0.53	0.57							0.48	0.63
	0.56	0.68							0.53	0.57							0.48	0.63
	0.56	0.68							0.53	0.57							0.48	0.63
	0.56	0.68							0.53	0.57							0.47	0.63
	0.56	0.68							0.53	0.57							0.47	0.63
	0.56	0.68							0.53	0.57							0.47	0.63
	0.56	0.68							0.53	0.57							0.47	0.63
	0.56	0.68							0.53	0.57							0.47	0.63
	0.56	0.68							0.53	0.57							0.47	0.63
	0.56	0.68							0.53	0.57							0.47	0.63
	0.56	0.68							0.53	0.57							0.47	0.63
	0.56	0.68							0.53	0.57							0.47	0.63
	0.56	0.68							0.53	0.57							0.47	0.63
	0.56	0.68							0.53	0.57							0.47	0.63
	0.56	0.68							0.53	0.57							0.47	0.63
	0.56	0.68							0.53	0.57							0.47	0.63
	0.56	0.68							0.53	0.57							0.47	0.63
	0.56	0.68							0.53	0.57							0.47	0.63
	0.56	0.68							0.53	0.57							0.47	0.63
	0.56	0.68							0.53	0.57							0.47	0.63
	0.56	0.68							0.53	0.57							0.47	0.63
	0.56	0.68							0.53	0.57							0.47	0.63
	0.56	0.68							0.53	0.57							0.47	0.63
	0.56	0.68							0.53	0.57							0.47	0.63
	0.56	0.68							0.53	0.57							0.47	0.63
	0.56	0.68							0.52	0.57							0.47	0.63
	0.56	0.68							0.52	0.57							0.47	0.63
	0.56	0.68							0.52	0.57							0.47	0.63
	0.56	0.68							0.52	0.57							0.47	0.63
	0.56	0.68							0.52	0.57							0.47	0.63
	0.56	0.68							0.52	0.57							0.47	0.63
	0.56	0.68							0.52	0.57							0.47	0.63
	0.56	0.68							0.52	0.57							0.47	0.63
	0.56	0.68							0.52	0.57							0.47	0.63
	0.56	0.68							0.52	0.57							0.47	0.63
	0.56	0.68							0.52	0.57							0.47	0.63
	0.56	0.68							0.52	0.57							0.47	0.63
	0.56	0.68							0.52	0.57							0.47	0.63
	0.56	0.68							0.52	0.57							0.47	0.63
	0.56	0.68							0.52	0.57							0.47	0.63
	0.56	0.68							0.52	0.57							0.47	0.63
	0.56	0.68							0.52	0.57							0.47	0.63
	0.56	0.67							0.52	0.57							0.47	0.63
	0.56	0.67							0.52	0.57							0.47	0.63
	0.56	0.67							0.52	0.57							0.47	0.63
	0.56	0.67							0.52	0.57							0.47	0.62
	0.56	0.67							0.52	0.57							0.47	0.62
	0.56	0.67							0.52	0.57							0.47	0.62
	0.56	0.67							0.52	0.57							0.47	0.62
	0.56	0.67							0.52	0.56							0.47	0.62
	0.56	0.67							0.52	0.56							0.47	0.62
	0.56	0.67							0.52	0.56							0.47	0.62
	0.56	0.67							0.52	0.56							0.47	0.62
	0.56	0.67							0.52	0.56							0.47	0.62
	0.56	0.67							0.52	0.56							0.47	0.62
	0.56	0.67							0.52	0.56							0.47	0.62
	0.56	0.67							0.52	0.56							0.47	0.62
	0.56	0.67							0.52	0.56							0.47	0.62
	0.56	0.67							0.52	0.56							0.47	0.62
	0.56	0.67							0.52	0.56							0.47	0.62
	0.56	0.67							0.52	0.56							0.47	0.62
	0.55	0.67							0.52	0.56							0.47	0.62
	0.55	0.67							0.51	0.56							0.47	0.62
	0.55	0.67							0.51	0.56							0.47	0.62
	0.55	0.67							0.51	0.56							0.47	0.62
	0.55	0.67							0.51	0.56							0.47	0.62
	0.55	0.67							0.51	0.56							0.47	0.62
	0.55	0.67							0.51	0.56							0.47	0.62
	0.55	0.67							0.51	0.56							0.46	0.62
	0.55	0.67							0.51	0.56							0.46	0.62
	0.55	0.66							0.51	0.56							0.46	0.62
	0.55	0.66							0.51	0.56							0.46	0.62
	0.55	0.66							0.51	0.56							0.46	0.62
	0.55	0.66							0.51	0.56							0.46	0.62
	0.55	0.66							0.51	0.56							0.46	0.62
	0.55	0.66							0.51	0.56							0.46	0.62
	0.55	0.66							0.51	0.56							0.46	0.62
	0.55	0.66							0.51	0.56							0.46	0.62
	0.55	0.66							0.51	0.56							0.46	0.62
	0.55	0.66							0.51	0.56							0.46	0.62
	0.55	0.66							0.51	0.56							0.46	0.62
	0.55	0.66							0.51	0.56							0.46	0.62
	0.55	0.66							0.51	0.56							0.46	0.62
	0.55	0.66							0.51	0.56							0.46	0.62
	0.55	0.66							0.51	0.56							0.46	0.62
	0.55	0.66							0.51	0.56							0.46	0.62
	0.55	0.66							0.51	0.56							0.46	0.62
	0.55	0.66							0.51	0.56							0.46	0.61
	0.55	0.66							0.51	0.56							0.46	0.61
	0.55	0.66							0.51	0.56							0.46	0.61
	0.55	0.66							0.51	0.56							0.46	0.61
	0.55	0.66							0.51	0.56							0.46	0.61
	0.55	0.66							0.51	0.55							0.46	0.61
	0.55	0.66							0.51	0.55							0.46	0.61
	0.55	0.66							0.51	0.55							0.46	0.61
	0.55	0.66							0.51	0.55							0.46	0.61
	0.55	0.66							0.51	0.55							0.46	0.61
	0.55	0.66							0.51	0.55							0.46	0.61
	0.55	0.66							0.51	0.55							0.46	0.61
	0.55	0.66							0.51	0.55							0.46	0.61
	0.55	0.66							0.51	0.55							0.46	0.61
	0.55	0.66							0.51	0.55							0.46	0.61
	0.55	0.66							0.51	0.55							0.46	0.61
	0.55	0.66							0.51	0.55							0.46	0.61
	0.55	0.66							0.51	0.55							0.46	0.61
	0.55	0.66							0.51	0.55							0.46	0.61
	0.55	0.66							0.51	0.55							0.46	0.61
	0.55	0.66							0.51	0.55							0.46	0.61
	0.55	0.66							0.51	0.55							0.46	0.61
	0.55	0.66							0.51	0.55							0.46	0.61
	0.55	0.66							0.51	0.55							0.46	0.61
	0.55	0.66							0.51	0.55							0.46	0.61
	0.55	0.66							0.51	0.55							0.46	0.61
	0.55	0.66							0.51	0.55							0.46	0.61
	0.55	0.66							0.51	0.55							0.46	0.61
	0.55	0.66							0.51	0.55							0.46	0.61
	0.55	0.66							0.51	0.55							0.46	0.61
	0.55	0.66							0.51	0.55							0.46	0.61
	0.55	0.66							0.51	0.55							0.46	0.61
	0.55	0.66							0.51	0.55							0.46	0.61
	0.55	0.66							0.51	0.55							0.46	0.61
	0.55	0.65							0.51	0.55							0.46	0.61
	0.55	0.65							0.5	0.55							0.46	0.61
	0.55	0.65							0.5	0.55							0.46	0.61
	0.55	0.65							0.5	0.55							0.46	0.61
	0.55	0.65							0.5	0.55							0.46	0.61
	0.55	0.65							0.5	0.55							0.46	0.61
	0.55	0.65							0.5	0.55							0.46	0.61
	0.55	0.65							0.5	0.55							0.46	0.61
	0.55	0.65							0.5	0.55							0.46	0.61
	0.55	0.65							0.5	0.55							0.46	0.61
	0.55	0.65							0.5	0.55							0.46	0.6
	0.55	0.65							0.5	0.55							0.46	0.6
	0.55	0.65							0.5	0.55							0.46	0.6
	0.55	0.65							0.5	0.55							0.46	0.6
	0.55	0.65							0.5	0.55							0.46	0.6
	0.55	0.65							0.5	0.55							0.46	0.6
	0.55	0.65							0.5	0.55							0.46	0.6
	0.55	0.65							0.5	0.55							0.46	0.6
	0.55	0.65							0.5	0.55							0.46	0.6
	0.55	0.65							0.5	0.55							0.46	0.6
	0.55	0.65							0.5	0.55							0.46	0.6
	0.55	0.65							0.5	0.55							0.46	0.6
	0.55	0.65							0.5	0.55							0.46	0.6
	0.54	0.65							0.5	0.55							0.46	0.6
	0.54	0.65							0.5	0.55							0.46	0.6
	0.54	0.65							0.5	0.55							0.45	0.6
	0.54	0.65							0.5	0.54							0.45	0.6
	0.54	0.65							0.5	0.54							0.45	0.6
	0.54	0.65							0.5	0.54							0.45	0.6
	0.54	0.65							0.5	0.54							0.45	0.6
	0.54	0.65							0.5	0.54							0.45	0.6
	0.54	0.65							0.5	0.54							0.45	0.6
	0.54	0.65							0.5	0.54							0.45	0.6
	0.54	0.65							0.5	0.54							0.45	0.6
	0.54	0.65							0.5	0.54							0.45	0.6
	0.54	0.65							0.5	0.54							0.45	0.6
	0.54	0.65							0.5	0.54							0.45	0.6
	0.54	0.65							0.5	0.54							0.45	0.6
	0.54	0.65							0.5	0.54							0.45	0.6
	0.54	0.65							0.5	0.54							0.45	0.6
	0.54	0.65							0.5	0.54							0.45	0.6
	0.54	0.65							0.5	0.54							0.45	0.6
	0.54	0.65							0.5	0.54							0.45	0.6
	0.54	0.65							0.5	0.54							0.45	0.6
	0.54	0.65							0.5	0.54							0.45	0.6
	0.54	0.65							0.5	0.54							0.45	0.6
	0.54	0.65							0.5	0.54							0.45	0.6
	0.54	0.65							0.5	0.54							0.45	0.6
	0.54	0.65							0.5	0.54							0.45	0.6
	0.54	0.65							0.5	0.54							0.45	0.6
	0.54	0.65							0.5	0.54							0.45	0.6
	0.54	0.65							0.49	0.54							0.45	0.6
	0.54	0.64							0.49	0.54							0.45	0.6
	0.54	0.64							0.49	0.54							0.45	0.6
	0.54	0.64							0.49	0.54							0.45	0.6
	0.54	0.64							0.49	0.54							0.45	0.6
	0.54	0.64							0.49	0.54							0.45	0.6
	0.54	0.64							0.49	0.54							0.45	0.6
	0.54	0.64							0.49	0.54							0.45	0.6
	0.54	0.64							0.49	0.54							0.45	0.6
	0.54	0.64							0.49	0.54							0.45	0.6
	0.54	0.64							0.49	0.54							0.45	0.6
	0.54	0.64							0.49	0.54							0.45	0.6
	0.54	0.64							0.49	0.54							0.45	0.6
	0.54	0.64							0.49	0.54							0.45	0.6
	0.54	0.64							0.49	0.54							0.45	0.6
	0.54	0.64							0.49	0.54							0.45	0.6
	0.54	0.64							0.49	0.54							0.45	0.6
	0.54	0.64							0.49	0.54							0.45	0.6
	0.54	0.64							0.49	0.54							0.45	0.6
	0.54	0.64							0.49	0.54							0.45	0.6
	0.54	0.64							0.49	0.54							0.45	0.59
	0.54	0.64							0.49	0.54							0.45	0.59
	0.54	0.64							0.49	0.54							0.45	0.59
	0.54	0.64							0.49	0.54							0.45	0.59
	0.54	0.64							0.49	0.54							0.45	0.59
	0.54	0.64							0.49	0.54							0.45	0.59
	0.54	0.64							0.49	0.53							0.45	0.59
	0.54	0.64							0.49	0.53							0.45	0.59
	0.54	0.64							0.49	0.53							0.45	0.59
	0.54	0.64							0.49	0.53							0.45	0.59
	0.54	0.64							0.49	0.53							0.45	0.59
	0.54	0.64							0.49	0.53							0.45	0.59
	0.54	0.64							0.49	0.53							0.45	0.59
	0.54	0.64							0.49	0.53							0.45	0.59
	0.54	0.64							0.49	0.53							0.45	0.59
	0.54	0.64							0.49	0.53							0.45	0.59
	0.54	0.64							0.49	0.53							0.45	0.59
	0.54	0.64							0.49	0.53							0.45	0.59
	0.54	0.64							0.49	0.53							0.45	0.59
	0.54	0.64							0.49	0.53							0.45	0.59
	0.54	0.64							0.49	0.53							0.45	0.59
	0.54	0.64							0.49	0.53							0.45	0.59
	0.54	0.64							0.49	0.53							0.45	0.59
	0.54	0.64							0.49	0.53							0.45	0.59
	0.54	0.64							0.49	0.53							0.45	0.59
	0.54	0.64							0.48	0.53							0.45	0.59
	0.54	0.63							0.48	0.53							0.45	0.59
	0.54	0.63							0.48	0.53							0.45	0.59
	0.54	0.63							0.48	0.53							0.45	0.59
	0.54	0.63							0.48	0.53							0.45	0.59
	0.54	0.63							0.48	0.53							0.45	0.59
	0.54	0.63							0.48	0.53							0.45	0.59
	0.54	0.63							0.48	0.53							0.45	0.59
	0.54	0.63							0.48	0.53							0.45	0.59
	0.54	0.63							0.48	0.53							0.45	0.59
	0.54	0.63							0.48	0.53							0.45	0.59
	0.54	0.63							0.48	0.53							0.45	0.59
	0.54	0.63							0.48	0.53							0.45	0.59
	0.54	0.63							0.48	0.53							0.44	0.59
	0.54	0.63							0.48	0.53							0.44	0.59
	0.53	0.63							0.48	0.53							0.44	0.59
	0.53	0.63							0.48	0.53							0.44	0.59
	0.53	0.63							0.48	0.53							0.44	0.59
	0.53	0.63							0.48	0.53							0.44	0.59
	0.53	0.63							0.48	0.53							0.44	0.59
	0.53	0.63							0.48	0.53							0.44	0.59
	0.53	0.63							0.48	0.53							0.44	0.59
	0.53	0.63							0.48	0.52							0.44	0.59
	0.53	0.63							0.48	0.52							0.44	0.59
	0.53	0.63							0.48	0.52							0.44	0.59
	0.53	0.63							0.48	0.52							0.44	0.59
	0.53	0.63							0.48	0.52							0.44	0.58
	0.53	0.63							0.48	0.52							0.44	0.58
	0.53	0.63							0.48	0.52							0.44	0.58
	0.53	0.63							0.48	0.52							0.44	0.58
	0.53	0.63							0.48	0.52							0.44	0.58
	0.53	0.63							0.48	0.52							0.44	0.58
	0.53	0.63							0.48	0.52							0.44	0.58
	0.53	0.63							0.48	0.52							0.44	0.58
	0.53	0.63							0.48	0.52							0.44	0.58
	0.53	0.63							0.48	0.52							0.44	0.58
	0.53	0.63							0.48	0.52							0.44	0.58
	0.53	0.63							0.48	0.52							0.44	0.58
	0.53	0.63							0.48	0.52							0.44	0.58
	0.53	0.63							0.48	0.52							0.44	0.58
	0.53	0.63							0.48	0.52							0.44	0.58
	0.53	0.63							0.48	0.52							0.44	0.58
	0.53	0.63							0.48	0.52							0.44	0.58
	0.53	0.63							0.48	0.52							0.44	0.58
	0.53	0.63							0.48	0.52							0.44	0.58
	0.53	0.63							0.48	0.52							0.44	0.58
	0.53	0.63							0.48	0.52							0.44	0.58
	0.53	0.62							0.47	0.52							0.44	0.58
	0.53	0.62							0.47	0.52							0.44	0.58
	0.53	0.62							0.47	0.52							0.44	0.58
	0.53	0.62							0.47	0.52							0.44	0.58
	0.53	0.62							0.47	0.52							0.44	0.58
	0.53	0.62							0.47	0.52							0.44	0.58
	0.53	0.62							0.47	0.52							0.44	0.58
	0.53	0.62							0.47	0.52							0.44	0.58
	0.53	0.62							0.47	0.52							0.44	0.58
	0.53	0.62							0.47	0.52							0.44	0.58
	0.53	0.62							0.47	0.52							0.44	0.58
	0.53	0.62							0.47	0.52							0.44	0.58
	0.53	0.62							0.47	0.52							0.44	0.58
	0.53	0.62							0.47	0.52							0.44	0.58
	0.53	0.62							0.47	0.52							0.44	0.58
	0.53	0.62							0.47	0.52							0.44	0.58
	0.53	0.62							0.47	0.52							0.44	0.58
	0.53	0.62							0.47	0.52							0.44	0.58
	0.53	0.62							0.47	0.52							0.44	0.58
	0.53	0.62							0.47	0.52							0.44	0.58
	0.53	0.62							0.47	0.52							0.44	0.58
	0.53	0.62							0.47	0.52							0.44	0.58
	0.53	0.62							0.47	0.51							0.44	0.58
	0.53	0.62							0.47	0.51							0.44	0.58
	0.53	0.62							0.47	0.51							0.44	0.58
	0.53	0.62							0.47	0.51							0.44	0.58
	0.53	0.62							0.47	0.51							0.44	0.58
	0.53	0.62							0.47	0.51							0.44	0.58
	0.53	0.62							0.47	0.51							0.44	0.58
	0.53	0.62							0.47	0.51							0.44	0.58
	0.53	0.62							0.47	0.51							0.44	0.58
	0.53	0.62							0.47	0.51							0.44	0.58
	0.53	0.62							0.47	0.51							0.44	0.58
	0.53	0.62							0.47	0.51							0.44	0.58
	0.53	0.62							0.47	0.51							0.44	0.58
	0.53	0.62							0.47	0.51							0.44	0.58
	0.53	0.62							0.47	0.51							0.44	0.58
	0.53	0.62							0.47	0.51							0.44	0.58
	0.53	0.62							0.47	0.51							0.44	0.57
	0.53	0.62							0.47	0.51							0.44	0.57
	0.53	0.62							0.47	0.51							0.44	0.57
	0.53	0.62							0.47	0.51							0.44	0.57
	0.53	0.62							0.47	0.51							0.44	0.57
	0.53	0.62							0.46	0.51							0.44	0.57
	0.53	0.62							0.46	0.51							0.44	0.57
	0.53	0.62							0.46	0.51							0.44	0.57
	0.53	0.62							0.46	0.51							0.44	0.57
	0.53	0.62							0.46	0.51							0.44	0.57
	0.53	0.62							0.46	0.51							0.44	0.57
	0.53	0.62							0.46	0.51							0.44	0.57
	0.53	0.62							0.46	0.51							0.44	0.57
	0.53	0.62							0.46	0.51							0.44	0.57
	0.53	0.62							0.46	0.51							0.44	0.57
	0.53	0.62							0.46	0.51							0.44	0.57
	0.53	0.62							0.46	0.51							0.44	0.57
	0.53	0.62							0.46	0.51							0.44	0.57
	0.53	0.62							0.46	0.51							0.44	0.57
	0.53	0.62							0.46	0.51							0.44	0.57
	0.53	0.62							0.46	0.51							0.44	0.57
	0.53	0.62							0.46	0.51							0.44	0.57
	0.53	0.62							0.46	0.51							0.44	0.57
	0.53	0.62							0.46	0.51							0.44	0.57
	0.53	0.62							0.46	0.51							0.42	0.57
	0.53	0.62							0.46	0.51							0.42	0.57
	0.53	0.62							0.46	0.51							0.42	0.57
	0.53	0.62							0.46	0.51							0.42	0.57
	0.53	0.62							0.46	0.51							0.42	0.57
	0.53	0.62							0.46	0.51							0.42	0.57
	0.53	0.62							0.46	0.51							0.42	0.57
	0.53	0.62							0.46	0.51							0.42	0.57
	0.53	0.62							0.46	0.51							0.42	0.57
	0.53	0.62							0.46	0.51							0.42	0.57
	0.53	0.62							0.46	0.51							0.42	0.57
	0.53	0.62							0.46	0.51							0.42	0.57
	0.53	0.62							0.46	0.51							0.42	0.57
	0.53	0.62							0.46	0.51							0.42	0.57
	0.53	0.62							0.46	0.51							0.42	0.57
	0.53	0.62							0.46	0.51							0.42	0.57
	0.53	0.62							0.46	0.51							0.42	0.57
	0.53	0.62							0.46	0.51							0.42	0.57
	0.53	0.62							0.46	0.5							0.42	0.57
	0.53	0.62							0.46	0.5							0.42	0.57
	0.53	0.62							0.46	0.5							0.42	0.57
	0.53	0.62							0.46	0.5							0.42	0.57
	0.53	0.62							0.46	0.5							0.42	0.57
	0.53	0.62							0.46	0.5							0.42	0.57
	0.53	0.62							0.46	0.5							0.42	0.57
	0.53	0.62							0.46	0.5							0.42	0.57
	0.53	0.62							0.46	0.5							0.42	0.57
	0.53	0.62							0.46	0.5							0.42	0.57
	0.53	0.62							0.46	0.5							0.42	0.57
	0.53	0.62							0.46	0.5							0.42	0.57
	0.53	0.62							0.46	0.5							0.42	0.57
	0.53	0.62							0.46	0.5							0.42	0.57
	0.53	0.62							0.46	0.5							0.42	0.57
	0.53	0.62							0.46	0.5							0.42	0.57
	0.53	0.61							0.45	0.5							0.42	0.57
	0.53	0.61							0.45	0.5							0.42	0.57
	0.53	0.61							0.45	0.5							0.42	0.57
	0.53	0.61							0.45	0.5							0.42	0.57
	0.53	0.61							0.45	0.5							0.42	0.56
	0.53	0.61							0.45	0.5							0.42	0.56
	0.53	0.61							0.45	0.5							0.42	0.56
	0.53	0.61							0.45	0.5							0.42	0.56
	0.53	0.61							0.45	0.5							0.42	0.56
	0.53	0.61							0.45	0.5							0.42	0.56
	0.53	0.61							0.45	0.5							0.42	0.56
	0.53	0.61							0.45	0.5							0.42	0.56
	0.53	0.61							0.45	0.5							0.42	0.56
	0.53	0.61							0.45	0.5							0.42	0.56
	0.53	0.61							0.45	0.5							0.42	0.56
	0.53	0.61							0.45	0.5							0.42	0.56
	0.53	0.61							0.45	0.5							0.42	0.56
	0.53	0.61							0.45	0.5							0.42	0.56
	0.53	0.61							0.45	0.5							0.42	0.56
	0.52	0.61							0.45	0.5							0.42	0.56
	0.52	0.61							0.45	0.5							0.42	0.56
	0.52	0.61							0.45	0.5							0.42	0.56
	0.52	0.61							0.45	0.5							0.42	0.56
	0.52	0.61							0.45	0.5							0.42	0.56
	0.52	0.61							0.45	0.5							0.42	0.56
	0.52	0.61							0.45	0.5							0.42	0.56
	0.52	0.61							0.45	0.5							0.42	0.56
	0.52	0.61							0.45	0.5							0.42	0.56
	0.52	0.61							0.45	0.5							0.42	0.56
	0.52	0.61							0.45	0.5							0.42	0.56
	0.52	0.61							0.45	0.5							0.42	0.56
	0.52	0.61							0.45	0.5							0.42	0.56
	0.52	0.61							0.45	0.5							0.42	0.56
	0.52	0.61							0.45	0.5							0.42	0.56
	0.52	0.61							0.45	0.5							0.42	0.56
	0.52	0.61							0.45	0.5							0.42	0.56
	0.52	0.61							0.45	0.5							0.42	0.56
	0.52	0.61							0.45	0.5							0.42	0.56
	0.52	0.61							0.45	0.5							0.42	0.56
	0.52	0.61							0.45	0.5							0.42	0.56
	0.52	0.61							0.45	0.5							0.42	0.56
	0.52	0.61							0.45	0.5							0.42	0.56
	0.52	0.61							0.45	0.5							0.42	0.56
	0.52	0.61							0.45	0.5							0.42	0.56
	0.52	0.61							0.45	0.5							0.42	0.56
	0.52	0.61							0.45	0.49							0.42	0.56
	0.52	0.61							0.45	0.49							0.42	0.56
	0.52	0.61							0.45	0.49							0.42	0.56
	0.52	0.61							0.45	0.49							0.42	0.56
	0.52	0.61							0.45	0.49							0.42	0.56
	0.52	0.61							0.45	0.49							0.42	0.56
	0.52	0.61							0.45	0.49							0.42	0.56
	0.52	0.61							0.45	0.49							0.42	0.56
	0.52	0.61							0.45	0.49							0.42	0.56
	0.52	0.61							0.45	0.49							0.42	0.56
	0.52	0.61							0.45	0.49							0.42	0.56
	0.52	0.61							0.45	0.49							0.42	0.56
	0.52	0.61							0.45	0.49							0.42	0.56
	0.52	0.6							0.45	0.49							0.42	0.56
	0.52	0.6							0.45	0.49							0.42	0.55
	0.52	0.6							0.45	0.49							0.42	0.55
	0.52	0.6							0.45	0.49							0.42	0.55
	0.52	0.6							0.45	0.49							0.42	0.55
	0.52	0.6							0.45	0.49							0.42	0.55
	0.52	0.6							0.45	0.49							0.42	0.55
	0.52	0.6							0.45	0.49							0.42	0.55
	0.52	0.6							0.45	0.49							0.42	0.55
	0.52	0.6							0.45	0.49							0.42	0.55
	0.52	0.6							0.45	0.49							0.42	0.55
	0.52	0.6							0.45	0.49							0.42	0.55
	0.52	0.6							0.45	0.49							0.42	0.55
	0.52	0.6							0.45	0.49							0.42	0.55
	0.52	0.6							0.45	0.49							0.41	0.55
	0.52	0.6							0.45	0.49							0.41	0.55
	0.52	0.6							0.45	0.49							0.41	0.55
	0.52	0.6							0.45	0.49							0.41	0.55
	0.52	0.6							0.45	0.49							0.41	0.55
	0.52	0.6							0.45	0.49							0.41	0.55
	0.52	0.6							0.45	0.49							0.41	0.55
	0.52	0.6							0.45	0.49							0.41	0.55
	0.52	0.6							0.45	0.48							0.41	0.55
	0.52	0.6							0.45	0.48							0.41	0.55
	0.52	0.6							0.44	0.48							0.41	0.55
	0.52	0.6							0.44	0.48							0.41	0.55
	0.52	0.6							0.44	0.48							0.41	0.55
	0.52	0.6							0.44	0.48							0.41	0.55
	0.52	0.6							0.44	0.48							0.41	0.55
	0.52	0.6							0.44	0.48							0.41	0.55
	0.52	0.6							0.44	0.48							0.41	0.55
	0.52	0.6							0.44	0.48							0.41	0.55
	0.52	0.6							0.44	0.48							0.41	0.55
	0.52	0.6							0.44	0.48							0.41	0.55
	0.52	0.6							0.44	0.48							0.41	0.55
	0.52	0.6							0.44	0.48							0.41	0.55
	0.52	0.6							0.44	0.48							0.41	0.55
	0.52	0.6							0.44	0.48							0.41	0.55
	0.52	0.6							0.44	0.48							0.41	0.55
	0.52	0.6							0.44	0.48							0.41	0.55
	0.52	0.6							0.44	0.48							0.41	0.55
	0.52	0.6							0.44	0.48							0.41	0.55
	0.52	0.6							0.44	0.48							0.41	0.55
	0.52	0.6							0.44	0.48							0.41	0.55
	0.52	0.6							0.44	0.48							0.41	0.55
	0.52	0.6							0.44	0.48							0.41	0.55
	0.52	0.6							0.44	0.48							0.41	0.55
	0.52	0.6							0.44	0.48							0.41	0.55
	0.52	0.6							0.44	0.48							0.41	0.55
	0.52	0.6							0.44	0.48							0.41	0.55
	0.52	0.6							0.44	0.48							0.41	0.55
	0.52	0.6							0.44	0.47							0.41	0.55
	0.52	0.6							0.44	0.47							0.41	0.55
	0.52	0.6							0.44	0.47							0.41	0.55
	0.52	0.6							0.44	0.47							0.41	0.55
	0.52	0.6							0.44	0.47							0.41	0.55
	0.52	0.6							0.44	0.47							0.41	0.55
	0.52	0.6							0.44	0.47							0.41	0.55
	0.52	0.6							0.44	0.47							0.41	0.55
	0.52	0.6							0.44	0.47							0.41	0.55
	0.52	0.6							0.44	0.47							0.41	0.55
	0.52	0.6							0.44	0.47							0.41	0.55
	0.52	0.6							0.44	0.47							0.41	0.55
	0.52	0.6							0.44	0.47							0.41	0.55
	0.52	0.6							0.44	0.47							0.41	0.55
	0.52	0.6							0.44	0.47							0.41	0.55
	0.52	0.6							0.44	0.47							0.41	0.55
	0.52	0.6							0.44	0.47							0.41	0.55
	0.52	0.6							0.44	0.47							0.41	0.55
	0.52	0.6							0.44	0.47							0.41	0.55
	0.52	0.6							0.44	0.47							0.41	0.55
	0.52	0.6							0.44	0.47							0.41	0.55
	0.52	0.6							0.44	0.47							0.41	0.55
	0.52	0.6							0.44	0.47							0.41	0.55
	0.52	0.6							0.44	0.47							0.41	0.55
	0.52	0.6							0.44	0.47							0.41	0.54
	0.52	0.6							0.44	0.47							0.41	0.54
	0.52	0.6							0.44	0.47							0.41	0.54
	0.52	0.6							0.44	0.47							0.41	0.54
	0.52	0.6							0.44	0.47							0.41	0.54
	0.52	0.6							0.44	0.47							0.41	0.54
	0.52	0.6							0.44	0.47							0.41	0.54
	0.52	0.6							0.44	0.47							0.41	0.54
	0.52	0.6							0.44	0.47							0.41	0.54
	0.52	0.6							0.44	0.47							0.41	0.54
	0.52	0.6							0.44	0.47							0.41	0.54
	0.52	0.6							0.44	0.47							0.41	0.54
	0.52	0.6							0.44	0.47							0.41	0.54
	0.52	0.6							0.44	0.47							0.41	0.54
	0.52	0.6							0.44	0.47							0.41	0.54
	0.52	0.6							0.44	0.47							0.41	0.54
	0.52	0.6							0.44	0.47							0.41	0.54
	0.52	0.6							0.44	0.47							0.41	0.54
	0.52	0.6							0.44	0.47							0.41	0.54
	0.52	0.6							0.44	0.47							0.41	0.54
	0.52	0.6							0.44	0.47							0.41	0.54
	0.52	0.6							0.44	0.47							0.41	0.54
	0.52	0.6							0.44	0.47							0.41	0.54
	0.52	0.6							0.44	0.47							0.41	0.54
	0.52	0.6							0.44	0.47							0.41	0.54
	0.52	0.6							0.44	0.47							0.41	0.54
	0.52	0.6							0.44	0.47							0.41	0.54
	0.52	0.6							0.44	0.47							0.41	0.54
	0.52	0.6							0.44	0.47							0.41	0.54
	0.52	0.6							0.44	0.47							0.41	0.54
	0.52	0.6							0.44	0.47							0.41	0.54
	0.52	0.6							0.44	0.47							0.41	0.54
	0.52	0.6							0.43	0.46							0.41	0.54
	0.52	0.6							0.43	0.46							0.41	0.54
	0.52	0.6							0.43	0.46							0.41	0.54
	0.52	0.6							0.43	0.46							0.41	0.54
	0.52	0.6							0.43	0.46							0.41	0.54
	0.52	0.6							0.43	0.46							0.41	0.54
	0.52	0.6							0.43	0.46							0.41	0.54
	0.52	0.6							0.43	0.46							0.41	0.54
	0.52	0.6							0.43	0.46							0.41	0.54
	0.52	0.6							0.43	0.46							0.41	0.54
	0.52	0.6							0.43	0.46							0.41	0.54
	0.52	0.6							0.43	0.46							0.41	0.54
	0.52	0.6							0.42	0.46							0.41	0.54
	0.52	0.6							0.42	0.46							0.41	0.54
	0.52	0.6							0.42	0.46							0.4	0.54
	0.52	0.6							0.42	0.46							0.4	0.54
	0.52	0.6							0.42	0.46							0.39	0.54
	0.52	0.6							0.42	0.46							0.39	0.54
	0.52	0.6							0.42	0.46							0.39	0.54
	0.52	0.6							0.42	0.46							0.39	0.54
	0.52	0.6							0.42	0.46							0.39	0.54
	0.52	0.6							0.42	0.46							0.39	0.54
	0.52	0.6							0.42	0.46							0.39	0.53
	0.52	0.6							0.42	0.46							0.39	0.53
	0.52	0.6							0.42	0.46							0.39	0.53
	0.52	0.6							0.42	0.46							0.39	0.53
	0.51	0.6							0.42	0.46							0.39	0.53
	0.51	0.6							0.42	0.46							0.39	0.53
	0.51	0.6							0.42	0.46							0.39	0.53
	0.51	0.6							0.42	0.46							0.39	0.53
	0.51	0.6							0.42	0.46							0.39	0.53
	0.51	0.6							0.42	0.46							0.39	0.53
	0.51	0.59							0.42	0.46							0.39	0.53
	0.51	0.59							0.42	0.46							0.39	0.53
	0.51	0.59							0.42	0.46							0.39	0.53
	0.51	0.59							0.42	0.46							0.39	0.53
	0.51	0.59							0.42	0.46							0.39	0.53
	0.51	0.59							0.42	0.46							0.39	0.53
	0.51	0.59							0.42	0.46							0.39	0.53
	0.51	0.59							0.42	0.46							0.39	0.53
	0.51	0.59							0.42	0.46							0.39	0.53
	0.51	0.59							0.42	0.46							0.39	0.53
	0.51	0.59							0.42	0.46							0.39	0.53
	0.51	0.59							0.42	0.46							0.39	0.53
	0.51	0.59							0.42	0.46							0.39	0.53
	0.51	0.59							0.42	0.46							0.39	0.53
	0.51	0.59							0.42	0.46							0.39	0.53
	0.51	0.59							0.42	0.46							0.39	0.53
	0.51	0.59							0.42	0.46							0.39	0.53
	0.51	0.59							0.42	0.46							0.39	0.53
	0.51	0.59							0.42	0.46							0.39	0.53
	0.51	0.59							0.42	0.46							0.39	0.53
	0.51	0.59							0.42	0.46							0.39	0.53
	0.51	0.59							0.42	0.46							0.39	0.53
	0.51	0.59							0.42	0.46							0.39	0.53
	0.51	0.59							0.42	0.46							0.39	0.53
	0.51	0.59							0.42	0.46							0.39	0.53
	0.51	0.59							0.42	0.46							0.39	0.53
	0.51	0.59							0.42	0.46							0.39	0.53
	0.51	0.59							0.42	0.46							0.39	0.53
	0.51	0.59							0.42	0.46							0.39	0.53
	0.51	0.59							0.42	0.46							0.39	0.53
	0.51	0.59							0.42	0.46							0.39	0.53
	0.51	0.59							0.42	0.46							0.39	0.53
	0.51	0.59							0.42	0.46							0.39	0.53
	0.51	0.59							0.42	0.45							0.39	0.53
	0.51	0.59							0.42	0.45							0.39	0.53
	0.51	0.59							0.42	0.45							0.39	0.53
	0.51	0.59							0.42	0.45							0.39	0.53
	0.51	0.59							0.42	0.45							0.39	0.53
	0.51	0.59							0.42	0.45							0.39	0.53
	0.51	0.59							0.42	0.45							0.39	0.53
	0.51	0.59							0.42	0.45							0.39	0.53
	0.51	0.59							0.42	0.45							0.39	0.53
	0.51	0.59							0.42	0.45							0.39	0.53
	0.51	0.59							0.42	0.45							0.39	0.53
	0.51	0.59							0.42	0.45							0.39	0.53
	0.51	0.59							0.42	0.45							0.39	0.53
	0.51	0.59							0.42	0.45							0.39	0.53
	0.51	0.59							0.42	0.45							0.39	0.53
	0.51	0.59							0.42	0.45							0.39	0.53
	0.51	0.59							0.42	0.45							0.39	0.53
	0.51	0.59							0.42	0.45							0.39	0.52
	0.51	0.59							0.42	0.45							0.39	0.52
	0.51	0.59							0.42	0.45							0.39	0.52
	0.51	0.59							0.42	0.45							0.39	0.52
	0.51	0.59							0.42	0.45							0.39	0.52
	0.51	0.59							0.42	0.45							0.39	0.52
	0.51	0.59							0.42	0.45							0.39	0.52
	0.51	0.59							0.42	0.45							0.39	0.52
	0.51	0.59							0.42	0.45							0.39	0.52
	0.51	0.59							0.42	0.45							0.39	0.52
	0.51	0.59							0.42	0.45							0.39	0.52
	0.51	0.59							0.42	0.45							0.39	0.52
	0.51	0.59							0.41	0.45							0.39	0.52
	0.51	0.59							0.41	0.45							0.39	0.52
	0.51	0.59							0.41	0.45							0.39	0.52
	0.51	0.59							0.41	0.45							0.39	0.52
	0.51	0.59							0.41	0.45							0.39	0.52
	0.51	0.59							0.41	0.45							0.39	0.52
	0.51	0.59							0.41	0.45							0.39	0.52
	0.51	0.59							0.41	0.45							0.39	0.52
	0.51	0.58							0.41	0.45							0.39	0.52
	0.51	0.58							0.41	0.45							0.39	0.52
	0.51	0.58							0.41	0.45							0.39	0.52
	0.51	0.58							0.41	0.45							0.39	0.52
	0.51	0.58							0.41	0.45							0.39	0.52
	0.51	0.58							0.41	0.45							0.39	0.52
	0.51	0.58							0.41	0.45							0.39	0.52
	0.51	0.58							0.41	0.45							0.39	0.52
	0.51	0.58							0.41	0.45							0.39	0.52
	0.51	0.58							0.41	0.45							0.39	0.52
	0.51	0.58							0.41	0.45							0.39	0.52
	0.51	0.58							0.41	0.45							0.39	0.52
	0.51	0.58							0.41	0.45							0.39	0.52
	0.51	0.58							0.41	0.45							0.39	0.52
	0.51	0.58							0.41	0.45							0.39	0.52
	0.51	0.58							0.41	0.45							0.39	0.52
	0.51	0.58							0.41	0.45							0.39	0.52
	0.51	0.58							0.41	0.45							0.39	0.52
	0.51	0.58							0.41	0.45							0.39	0.52
	0.51	0.58							0.41	0.45							0.39	0.52
	0.51	0.58							0.41	0.45							0.39	0.52
	0.51	0.58							0.41	0.45							0.39	0.52
	0.51	0.58							0.41	0.45							0.39	0.52
	0.51	0.58							0.41	0.45							0.39	0.52
	0.51	0.58							0.41	0.45							0.39	0.52
	0.51	0.58							0.41	0.45							0.39	0.52
	0.51	0.58							0.41	0.45							0.39	0.52
	0.51	0.58							0.41	0.45							0.39	0.52
	0.51	0.58							0.41	0.45							0.39	0.52
	0.51	0.58							0.41	0.45							0.39	0.52
	0.51	0.58							0.41	0.44							0.39	0.52
	0.51	0.58							0.41	0.44							0.39	0.52
	0.51	0.58							0.41	0.44							0.39	0.52
	0.51	0.58							0.41	0.44							0.39	0.52
	0.51	0.58							0.41	0.44							0.39	0.52
	0.51	0.58							0.41	0.44							0.39	0.52
	0.51	0.58							0.41	0.44							0.39	0.52
	0.51	0.58							0.41	0.44							0.39	0.52
	0.51	0.58							0.41	0.44							0.39	0.52
	0.51	0.58							0.41	0.44							0.39	0.52
	0.51	0.58							0.41	0.44							0.38	0.52
	0.51	0.58							0.41	0.44							0.38	0.52
	0.51	0.58							0.41	0.44							0.38	0.52
	0.51	0.58							0.41	0.44							0.38	0.52
	0.51	0.58							0.41	0.44							0.38	0.52
	0.51	0.58							0.41	0.44							0.38	0.52
	0.51	0.58							0.41	0.44							0.38	0.52
	0.51	0.58							0.41	0.44							0.38	0.52
	0.51	0.58							0.41	0.44							0.38	0.52
	0.51	0.58							0.41	0.44							0.38	0.52
	0.51	0.58							0.41	0.44							0.38	0.52
	0.51	0.58							0.41	0.44							0.38	0.51
	0.51	0.58							0.41	0.44							0.38	0.51
	0.51	0.58							0.41	0.44							0.38	0.51
	0.51	0.58							0.41	0.44							0.38	0.51
	0.51	0.58							0.41	0.44							0.38	0.51
	0.51	0.58							0.41	0.44							0.38	0.51
	0.51	0.58							0.41	0.44							0.38	0.51
	0.51	0.58							0.41	0.44							0.38	0.51
	0.51	0.58							0.41	0.44							0.38	0.51
	0.51	0.58							0.41	0.44							0.38	0.51
	0.51	0.58							0.41	0.44							0.38	0.51
	0.51	0.58							0.41	0.44							0.38	0.51
	0.51	0.58							0.41	0.44							0.38	0.51
	0.51	0.58							0.41	0.44							0.38	0.51
	0.51	0.58							0.41	0.44							0.38	0.51
	0.51	0.58							0.41	0.44							0.38	0.51
	0.51	0.58							0.41	0.44							0.38	0.51
	0.51	0.58							0.4	0.44							0.38	0.51
	0.51	0.58							0.4	0.44							0.38	0.51
	0.51	0.58							0.4	0.44							0.38	0.51
	0.51	0.58							0.4	0.44							0.38	0.51
	0.51	0.58							0.4	0.44							0.38	0.51
	0.51	0.58							0.4	0.44							0.38	0.51
	0.51	0.58							0.4	0.44							0.38	0.51
	0.51	0.58							0.4	0.44							0.38	0.51
	0.51	0.58							0.4	0.44							0.38	0.51
	0.51	0.58							0.39	0.44							0.38	0.51
	0.51	0.58							0.39	0.44							0.38	0.51
	0.51	0.58							0.39	0.44							0.38	0.51
	0.51	0.58							0.39	0.44							0.38	0.51
	0.51	0.58							0.39	0.44							0.38	0.51
	0.51	0.58							0.39	0.44							0.38	0.51
	0.51	0.58							0.39	0.44							0.38	0.51
	0.51	0.58							0.39	0.44							0.38	0.51
	0.51	0.58							0.39	0.44							0.38	0.51
	0.51	0.58							0.39	0.44							0.38	0.51
	0.51	0.58							0.39	0.44							0.38	0.51
	0.51	0.58							0.39	0.44							0.38	0.51
	0.5	0.58							0.39	0.44							0.38	0.51
	0.5	0.58							0.39	0.44							0.38	0.51
	0.5	0.58							0.39	0.44							0.38	0.51
	0.5	0.58							0.39	0.44							0.38	0.51
	0.5	0.58							0.39	0.44							0.38	0.51
	0.5	0.58							0.39	0.44							0.38	0.51
	0.5	0.58							0.39	0.44							0.38	0.51
	0.5	0.58							0.39	0.44							0.38	0.51
	0.5	0.58							0.39	0.44							0.38	0.51
	0.5	0.58							0.39	0.44							0.38	0.51
	0.5	0.58							0.39	0.44							0.38	0.51
	0.5	0.58							0.39	0.44							0.38	0.51
	0.5	0.58							0.39	0.44							0.38	0.51
	0.5	0.58							0.39	0.43							0.38	0.51
	0.5	0.58							0.39	0.43							0.38	0.51
	0.5	0.58							0.39	0.43							0.38	0.51
	0.5	0.58							0.39	0.43							0.38	0.51
	0.5	0.58							0.39	0.43							0.38	0.51
	0.5	0.58							0.39	0.43							0.38	0.51
	0.5	0.58							0.39	0.42							0.38	0.51
	0.5	0.57							0.39	0.42							0.38	0.51
	0.5	0.57							0.39	0.42							0.38	0.51
	0.5	0.57							0.39	0.42							0.38	0.51
	0.5	0.57							0.39	0.42							0.38	0.51
	0.5	0.57							0.39	0.42							0.38	0.51
	0.5	0.57							0.39	0.42							0.38	0.51
	0.5	0.57							0.39	0.42							0.38	0.51
	0.5	0.57							0.39	0.42							0.38	0.51
	0.5	0.57							0.39	0.42							0.38	0.51
	0.5	0.57							0.39	0.42							0.38	0.51
	0.5	0.57							0.39	0.42							0.38	0.51
	0.5	0.57							0.39	0.42							0.38	0.5
	0.5	0.57							0.39	0.42							0.38	0.5
	0.5	0.57							0.39	0.42							0.38	0.5
	0.5	0.57							0.39	0.42							0.38	0.5
	0.5	0.57							0.39	0.42							0.38	0.5
	0.5	0.57							0.39	0.42							0.38	0.5
	0.5	0.57							0.39	0.42							0.38	0.5
	0.5	0.57							0.39	0.42							0.38	0.5
	0.5	0.57							0.39	0.42							0.38	0.5
	0.5	0.57							0.39	0.42							0.38	0.5
	0.5	0.57							0.39	0.42							0.38	0.5
	0.5	0.57							0.39	0.42							0.38	0.5
	0.5	0.57							0.39	0.42							0.38	0.5
	0.5	0.57							0.39	0.42							0.38	0.5
	0.5	0.57							0.39	0.42							0.38	0.5
	0.5	0.57							0.39	0.42							0.38	0.5
	0.5	0.57							0.39	0.42							0.38	0.5
	0.5	0.57							0.39	0.42							0.37	0.5
	0.5	0.57							0.39	0.42							0.37	0.5
	0.5	0.57							0.39	0.42							0.37	0.5
	0.5	0.57							0.39	0.42							0.37	0.5
	0.5	0.57							0.39	0.42							0.37	0.5
	0.5	0.57							0.39	0.42							0.37	0.5
	0.5	0.57							0.39	0.42							0.37	0.5
	0.5	0.57							0.39	0.42							0.37	0.5
	0.5	0.57							0.39	0.42							0.37	0.5
	0.5	0.57							0.39	0.42							0.37	0.5
	0.5	0.57							0.39	0.42							0.37	0.5
	0.5	0.57							0.39	0.42							0.37	0.5
	0.5	0.57							0.39	0.42							0.37	0.5
	0.5	0.57							0.39	0.42							0.37	0.5
	0.5	0.57							0.39	0.42							0.37	0.5
	0.5	0.57							0.39	0.42							0.37	0.5
	0.5	0.57							0.39	0.42							0.37	0.5
	0.5	0.57							0.39	0.42							0.37	0.5
	0.5	0.57							0.39	0.42							0.37	0.5
	0.5	0.57							0.39	0.42							0.37	0.5
	0.5	0.57							0.39	0.42							0.37	0.5
	0.5	0.57							0.39	0.42							0.37	0.5
	0.5	0.57							0.39	0.42							0.37	0.5
	0.5	0.57							0.39	0.42							0.37	0.5
	0.5	0.57							0.39	0.42							0.37	0.5
	0.5	0.57							0.38	0.42							0.37	0.5
	0.5	0.57							0.38	0.42							0.37	0.5
	0.5	0.57							0.38	0.42							0.37	0.5
	0.5	0.57							0.38	0.42							0.37	0.5
	0.5	0.57							0.38	0.42							0.37	0.49
	0.5	0.57							0.38	0.42							0.37	0.49
	0.5	0.57							0.38	0.42							0.37	0.49
	0.5	0.57							0.38	0.42							0.36	0.49
	0.5	0.57							0.38	0.42							0.36	0.49
	0.5	0.57							0.38	0.42							0.36	0.49
	0.5	0.57							0.38	0.42							0.36	0.49
	0.5	0.57							0.38	0.42							0.36	0.49
	0.5	0.57							0.38	0.42							0.36	0.49
	0.5	0.57							0.38	0.42							0.36	0.49
	0.5	0.57							0.38	0.42							0.36	0.49
	0.5	0.57							0.38	0.42							0.36	0.49
	0.5	0.57							0.38	0.42							0.36	0.49
	0.5	0.57							0.38	0.42							0.36	0.49
	0.5	0.57							0.38	0.42							0.36	0.49
	0.5	0.57							0.38	0.42							0.36	0.49
	0.5	0.57							0.38	0.42							0.36	0.49
	0.5	0.57							0.38	0.42							0.36	0.49
	0.5	0.57							0.38	0.42							0.36	0.49
	0.5	0.57							0.38	0.42							0.36	0.49
	0.5	0.57							0.38	0.42							0.36	0.49
	0.5	0.57							0.38	0.42							0.36	0.49
	0.5	0.57							0.38	0.42							0.36	0.49
	0.5	0.57							0.38	0.42							0.36	0.49
	0.5	0.57							0.38	0.42							0.36	0.49
	0.5	0.57							0.38	0.42							0.36	0.49
	0.5	0.57							0.38	0.42							0.36	0.49
	0.5	0.57							0.38	0.42							0.36	0.49
	0.5	0.57							0.38	0.42							0.36	0.49
	0.5	0.57							0.38	0.42							0.36	0.49
	0.5	0.57							0.38	0.41							0.36	0.49
	0.5	0.57							0.38	0.41							0.36	0.49
	0.5	0.57							0.38	0.41							0.36	0.49
	0.5	0.57							0.38	0.41							0.36	0.49
	0.5	0.57							0.38	0.41							0.36	0.49
	0.5	0.57							0.38	0.41							0.36	0.49
	0.5	0.57							0.38	0.41							0.36	0.49
	0.5	0.57							0.38	0.41							0.36	0.49
	0.5	0.57							0.38	0.41							0.36	0.49
	0.5	0.57							0.38	0.41							0.36	0.49
	0.5	0.57							0.38	0.41							0.36	0.49
	0.5	0.57							0.38	0.41							0.36	0.49
	0.5	0.57							0.38	0.41							0.36	0.49
	0.5	0.57							0.38	0.41							0.36	0.49
	0.5	0.57							0.38	0.41							0.36	0.49
	0.5	0.57							0.38	0.41							0.36	0.49
	0.5	0.57							0.38	0.41							0.36	0.49
	0.5	0.57							0.38	0.41							0.36	0.49
	0.5	0.57							0.38	0.41							0.36	0.49
	0.5	0.57							0.38	0.41							0.36	0.49
	0.5	0.57							0.38	0.41							0.36	0.49
	0.5	0.57							0.38	0.41							0.36	0.49
	0.5	0.57							0.38	0.41							0.36	0.49
	0.5	0.57							0.38	0.41							0.36	0.48
	0.5	0.57							0.38	0.41							0.36	0.48
	0.5	0.57							0.38	0.41							0.36	0.48
	0.5	0.57							0.38	0.41							0.36	0.48
	0.5	0.57							0.38	0.41							0.36	0.48
	0.5	0.57							0.38	0.41							0.36	0.48
	0.5	0.57							0.38	0.41							0.36	0.48
	0.5	0.57							0.38	0.41							0.36	0.48
	0.5	0.57							0.38	0.41							0.36	0.48
	0.5	0.57							0.38	0.41							0.36	0.48
	0.5	0.57							0.38	0.41							0.36	0.48
	0.5	0.57							0.38	0.41							0.36	0.48
	0.5	0.57							0.38	0.41							0.36	0.48
	0.5	0.57							0.38	0.41							0.36	0.48
	0.5	0.57							0.38	0.41							0.36	0.48
	0.5	0.57							0.38	0.41							0.36	0.48
	0.5	0.57							0.38	0.41							0.36	0.48
	0.5	0.57							0.38	0.41							0.36	0.48
	0.5	0.57							0.38	0.41							0.36	0.48
	0.5	0.57							0.38	0.41							0.36	0.48
	0.5	0.57							0.38	0.41							0.36	0.48
	0.5	0.57							0.38	0.41							0.36	0.48
	0.5	0.57							0.37	0.41							0.36	0.48
	0.5	0.57							0.37	0.41							0.36	0.48
	0.5	0.56							0.37	0.41							0.36	0.48
	0.5	0.56							0.37	0.41							0.36	0.48
	0.5	0.56							0.37	0.41							0.36	0.48
	0.5	0.56							0.37	0.41							0.36	0.48
	0.5	0.56							0.37	0.41							0.36	0.48
	0.5	0.56							0.37	0.41							0.36	0.48
	0.5	0.56							0.37	0.41							0.36	0.48
	0.5	0.56							0.36	0.41							0.36	0.48
	0.5	0.56							0.36	0.41							0.36	0.48
	0.5	0.56							0.36	0.41							0.36	0.48
	0.5	0.56							0.36	0.41							0.36	0.48
	0.5	0.56							0.36	0.41							0.36	0.48
	0.5	0.56							0.36	0.41							0.36	0.48
	0.5	0.56							0.36	0.41							0.36	0.48
	0.49	0.56							0.36	0.41							0.36	0.48
	0.49	0.56							0.36	0.41							0.36	0.48
	0.49	0.56							0.36	0.4							0.36	0.48
	0.49	0.56							0.36	0.4							0.36	0.48
	0.49	0.56							0.36	0.4							0.36	0.48
	0.49	0.56							0.36	0.4							0.36	0.48
	0.49	0.56							0.36	0.4							0.36	0.48
	0.49	0.56							0.36	0.4							0.36	0.48
	0.49	0.56							0.36	0.4							0.36	0.47
	0.49	0.56							0.36	0.4							0.36	0.47
	0.49	0.56							0.36	0.4							0.36	0.47
	0.49	0.56							0.36	0.4							0.36	0.47
	0.49	0.56							0.36	0.4							0.36	0.47
	0.49	0.56							0.36	0.4							0.36	0.47
	0.49	0.56							0.36	0.4							0.36	0.47
	0.49	0.56							0.36	0.4							0.36	0.47
	0.49	0.56							0.36	0.4							0.36	0.47
	0.49	0.56							0.36	0.4							0.36	0.47
	0.49	0.56							0.36	0.4							0.36	0.47
	0.49	0.56							0.36	0.4							0.36	0.47
	0.49	0.56							0.36	0.4							0.36	0.47
	0.49	0.56							0.36	0.4							0.36	0.47
	0.49	0.56							0.36	0.4							0.36	0.47
	0.49	0.56							0.36	0.4							0.36	0.47
	0.49	0.56							0.36	0.4							0.36	0.47
	0.49	0.56							0.36	0.4							0.36	0.47
	0.49	0.56							0.36	0.4							0.36	0.47
	0.49	0.56							0.36	0.4							0.36	0.47
	0.49	0.56							0.36	0.4							0.36	0.47
	0.49	0.56							0.36	0.4							0.36	0.47
	0.49	0.56							0.36	0.4							0.36	0.47
	0.49	0.56							0.36	0.4							0.36	0.47
	0.49	0.56							0.36	0.4							0.36	0.47
	0.49	0.56							0.36	0.4							0.36	0.47
	0.49	0.56							0.36	0.4							0.36	0.47
	0.49	0.56							0.36	0.4							0.36	0.47
	0.49	0.56							0.36	0.4							0.36	0.47
	0.49	0.56							0.36	0.39							0.36	0.47
	0.49	0.56							0.36	0.39							0.36	0.47
	0.49	0.56							0.36	0.39							0.36	0.47
	0.49	0.56							0.36	0.39							0.36	0.47
	0.49	0.56							0.36	0.39							0.36	0.47
	0.49	0.56							0.36	0.39							0.36	0.47
	0.49	0.56							0.36	0.39							0.36	0.47
	0.49	0.56							0.36	0.39							0.36	0.47
	0.49	0.56							0.36	0.39							0.36	0.47
	0.49	0.56							0.36	0.39							0.36	0.47
	0.49	0.56							0.36	0.39							0.36	0.47
	0.49	0.56							0.36	0.39							0.36	0.47
	0.49	0.56							0.36	0.39							0.36	0.47
	0.49	0.56							0.36	0.39							0.36	0.47
	0.49	0.56							0.36	0.39							0.36	0.47
	0.49	0.56							0.36	0.39							0.36	0.47
	0.49	0.56							0.36	0.39							0.36	0.47
	0.49	0.56							0.36	0.39							0.34	0.47
	0.49	0.56							0.36	0.39							0.34	0.46
	0.49	0.56							0.36	0.39							0.34	0.46
	0.49	0.56							0.36	0.39							0.34	0.46
	0.49	0.56							0.36	0.39							0.34	0.46
	0.49	0.56							0.36	0.39							0.34	0.46
	0.49	0.56							0.36	0.39							0.34	0.46
	0.49	0.56							0.36	0.39							0.34	0.46
	0.49	0.56							0.36	0.39							0.34	0.46
	0.49	0.56							0.36	0.39							0.34	0.46
	0.49	0.56							0.36	0.39							0.34	0.46
	0.49	0.56							0.36	0.39							0.34	0.46
	0.49	0.56							0.36	0.39							0.34	0.46
	0.49	0.56							0.36	0.39							0.34	0.46
	0.49	0.56							0.36	0.39							0.34	0.46
	0.49	0.56							0.36	0.39							0.34	0.46
	0.49	0.56							0.36	0.39							0.34	0.46
	0.49	0.56							0.36	0.39							0.34	0.46
	0.49	0.56							0.36	0.39							0.34	0.46
	0.49	0.56							0.36	0.39							0.34	0.46
	0.49	0.56							0.36	0.39							0.34	0.46
	0.49	0.56							0.36	0.39							0.34	0.46
	0.49	0.56							0.36	0.39							0.34	0.46
	0.49	0.56							0.36	0.39							0.34	0.46
	0.49	0.56							0.36	0.39							0.34	0.46
	0.49	0.56							0.36	0.39							0.34	0.46
	0.49	0.56							0.36	0.39							0.34	0.46
	0.49	0.56							0.36	0.39							0.34	0.46
	0.49	0.56							0.36	0.39							0.34	0.46
	0.49	0.56							0.36	0.39							0.34	0.46
	0.49	0.56							0.36	0.39							0.34	0.46
	0.49	0.55							0.36	0.39							0.34	0.46
	0.49	0.55							0.36	0.39							0.34	0.46
	0.49	0.55							0.36	0.39							0.34	0.46
	0.49	0.55							0.36	0.39							0.34	0.46
	0.49	0.55							0.36	0.39							0.34	0.46
	0.49	0.55							0.36	0.39							0.34	0.46
	0.49	0.55							0.36	0.39							0.34	0.46
	0.49	0.55							0.36	0.39							0.34	0.46
	0.49	0.55							0.36	0.39							0.34	0.46
	0.49	0.55							0.36	0.39							0.34	0.46
	0.49	0.55							0.36	0.39							0.34	0.46
	0.49	0.55							0.36	0.39							0.34	0.46
	0.49	0.55							0.36	0.39							0.34	0.46
	0.49	0.55							0.36	0.39							0.34	0.46
	0.49	0.55							0.36	0.39							0.34	0.46
	0.49	0.55							0.36	0.39							0.34	0.46
	0.49	0.55							0.36	0.39							0.34	0.46
	0.49	0.55							0.36	0.39							0.34	0.46
	0.49	0.55							0.36	0.38							0.34	0.46
	0.49	0.55							0.36	0.38							0.34	0.46
	0.49	0.55							0.36	0.38							0.34	0.46
	0.49	0.55							0.36	0.38							0.34	0.46
	0.49	0.55							0.36	0.38							0.34	0.46
	0.49	0.55							0.36	0.38							0.34	0.46
	0.49	0.55							0.36	0.38							0.34	0.46
	0.49	0.55							0.36	0.38							0.34	0.46
	0.49	0.55							0.36	0.38							0.34	0.46
	0.49	0.55							0.36	0.38							0.34	0.46
	0.49	0.55							0.36	0.38							0.34	0.46
	0.49	0.55							0.36	0.38							0.34	0.46
	0.49	0.55							0.36	0.38							0.34	0.46
	0.49	0.55							0.36	0.38							0.34	0.46
	0.49	0.55							0.36	0.38							0.34	0.46
	0.49	0.55							0.35	0.38							0.34	0.46
	0.49	0.55							0.34	0.38							0.34	0.45
	0.49	0.55							0.34	0.38							0.34	0.45
	0.49	0.55							0.34	0.37							0.34	0.45
	0.49	0.55							0.34	0.37							0.34	0.45
	0.49	0.55							0.34	0.37							0.34	0.45
	0.49	0.55							0.34	0.37							0.34	0.45
	0.49	0.55							0.34	0.37							0.34	0.45
	0.49	0.55							0.34	0.37							0.34	0.45
	0.48	0.55							0.34	0.37							0.34	0.45
	0.48	0.55							0.34	0.37							0.34	0.45
	0.48	0.55							0.34	0.37							0.34	0.45
	0.48	0.55							0.34	0.37							0.34	0.45
	0.48	0.55							0.34	0.37							0.34	0.45
	0.48	0.55							0.34	0.37							0.34	0.45
	0.48	0.55							0.34	0.37							0.34	0.45
	0.48	0.55							0.34	0.37							0.34	0.45
	0.48	0.55							0.34	0.37							0.34	0.45
	0.48	0.55							0.34	0.37							0.34	0.45
	0.48	0.55							0.34	0.37							0.34	0.45
	0.48	0.55							0.34	0.37							0.34	0.45
	0.48	0.55							0.34	0.37							0.34	0.45
	0.48	0.55							0.34	0.37							0.34	0.45
	0.48	0.55							0.34	0.37							0.34	0.45
	0.48	0.55							0.34	0.37							0.34	0.45
	0.48	0.55							0.34	0.37							0.34	0.45
	0.48	0.55							0.34	0.37							0.34	0.45
	0.48	0.55							0.34	0.37							0.34	0.45
	0.48	0.55							0.34	0.37							0.34	0.45
	0.48	0.55							0.34	0.37							0.34	0.45
	0.48	0.55							0.34	0.37							0.34	0.45
	0.48	0.55							0.34	0.37							0.34	0.45
	0.48	0.55							0.34	0.37							0.34	0.45
	0.48	0.55							0.34	0.37							0.34	0.45
	0.48	0.55							0.34	0.37							0.34	0.45
	0.48	0.55							0.34	0.37							0.34	0.45
	0.48	0.55							0.34	0.37							0.34	0.45
	0.48	0.55							0.34	0.37							0.34	0.45
	0.48	0.55							0.34	0.37							0.34	0.45
	0.48	0.55							0.34	0.37							0.34	0.45
	0.48	0.55							0.34	0.37							0.34	0.45
	0.48	0.55							0.34	0.37							0.34	0.45
	0.48	0.55							0.34	0.37							0.34	0.45
	0.48	0.55							0.34	0.37							0.33	0.45
	0.48	0.55							0.34	0.37							0.33	0.45
	0.48	0.55							0.34	0.37							0.33	0.45
	0.48	0.55							0.34	0.37							0.33	0.45
	0.48	0.55							0.34	0.37							0.33	0.45
	0.48	0.55							0.34	0.37							0.33	0.45
	0.48	0.55							0.34	0.37							0.33	0.45
	0.48	0.55							0.34	0.37							0.33	0.45
	0.48	0.55							0.34	0.37							0.33	0.45
	0.48	0.55							0.34	0.37							0.33	0.45
	0.48	0.55							0.34	0.37							0.33	0.45
	0.48	0.55							0.34	0.37							0.33	0.45
	0.48	0.55							0.34	0.37							0.33	0.45
	0.48	0.55							0.34	0.37							0.33	0.45
	0.48	0.55							0.34	0.37							0.33	0.45
	0.48	0.55							0.34	0.37							0.33	0.45
	0.48	0.55							0.34	0.37							0.33	0.45
	0.48	0.55							0.34	0.37							0.33	0.45
	0.48	0.55							0.34	0.37							0.33	0.45
	0.48	0.55							0.34	0.37							0.33	0.45
	0.48	0.55							0.34	0.37							0.33	0.45
	0.48	0.55							0.34	0.37							0.31	0.45
	0.48	0.55							0.34	0.37							0.31	0.45
	0.48	0.55							0.34	0.37							0.31	0.45
	0.48	0.55							0.34	0.37							0.31	0.45
	0.48	0.55							0.34	0.36							0.31	0.45
	0.48	0.55							0.34	0.36							0.31	0.45
	0.48	0.55							0.34	0.36							0.31	0.44
	0.48	0.55							0.34	0.36							0.31	0.44
	0.48	0.55							0.34	0.36							0.31	0.44
	0.48	0.55							0.34	0.36							0.31	0.44
	0.48	0.55							0.34	0.36							0.31	0.44
	0.48	0.55							0.34	0.36							0.31	0.44
	0.48	0.55							0.34	0.36							0.31	0.44
	0.48	0.55							0.34	0.36							0.31	0.44
	0.48	0.55							0.34	0.36							0.31	0.44
	0.48	0.55							0.34	0.36							0.31	0.44
	0.48	0.55							0.34	0.36							0.31	0.44
	0.48	0.54							0.34	0.36							0.31	0.44
	0.48	0.54							0.34	0.36							0.31	0.44
	0.48	0.54							0.34	0.36							0.31	0.44
	0.48	0.54							0.34	0.36							0.31	0.44
	0.48	0.54							0.34	0.36							0.31	0.44
	0.48	0.54							0.34	0.36							0.31	0.44
	0.48	0.54							0.34	0.36							0.31	0.44
	0.48	0.54							0.34	0.36							0.31	0.44
	0.48	0.54							0.34	0.36							0.31	0.44
	0.48	0.54							0.34	0.36							0.31	0.44
	0.48	0.54							0.34	0.36							0.31	0.44
	0.48	0.54							0.34	0.36							0.31	0.44
	0.48	0.54							0.34	0.36							0.31	0.44
	0.48	0.54							0.34	0.36							0.31	0.44
	0.48	0.54							0.34	0.36							0.31	0.44
	0.48	0.54							0.34	0.36							0.31	0.44
	0.48	0.54							0.34	0.36							0.31	0.44
	0.48	0.54							0.34	0.36							0.31	0.44
	0.48	0.54							0.34	0.36							0.31	0.44
	0.48	0.54							0.34	0.36							0.31	0.44
	0.48	0.54							0.34	0.36							0.31	0.44
	0.48	0.54							0.34	0.36							0.31	0.44
	0.48	0.54							0.34	0.36							0.31	0.44
	0.48	0.54							0.34	0.36							0.31	0.43
	0.48	0.54							0.34	0.36							0.31	0.43
	0.48	0.54							0.34	0.36							0.31	0.43
	0.48	0.54							0.34	0.36							0.31	0.43
	0.48	0.54							0.34	0.36							0.31	0.43
	0.48	0.54							0.34	0.36							0.31	0.43
	0.48	0.54							0.34	0.36							0.31	0.43
	0.48	0.54							0.34	0.36							0.31	0.43
	0.48	0.54							0.34	0.36							0.31	0.43
	0.48	0.54							0.34	0.36							0.31	0.43
	0.48	0.54							0.34	0.36							0.31	0.43
	0.48	0.54							0.34	0.36							0.31	0.43
	0.48	0.54							0.34	0.36							0.31	0.43
	0.48	0.54							0.34	0.36							0.31	0.43
	0.48	0.54							0.34	0.36							0.31	0.43
	0.48	0.54							0.34	0.36							0.31	0.43
	0.48	0.54							0.34	0.36							0.31	0.43
	0.48	0.54							0.34	0.36							0.31	0.43
	0.48	0.54							0.34	0.36							0.31	0.43
	0.48	0.54							0.34	0.36							0.31	0.43
	0.48	0.54							0.34	0.36							0.31	0.43
	0.48	0.54							0.34	0.36							0.31	0.43
	0.48	0.54							0.34	0.36							0.31	0.43
	0.48	0.54							0.34	0.36							0.31	0.43
	0.48	0.54							0.34	0.36							0.31	0.43
	0.47	0.54							0.33	0.36							0.31	0.43
	0.47	0.54							0.33	0.36							0.31	0.43
	0.47	0.54							0.33	0.35							0.31	0.42
	0.47	0.54							0.33	0.35							0.31	0.42
	0.47	0.54							0.33	0.35							0.31	0.42
	0.47	0.54							0.33	0.35							0.31	0.42
	0.47	0.54							0.32	0.35							0.31	0.42
	0.47	0.54							0.31	0.35							0.31	0.42
	0.47	0.54							0.31	0.35							0.31	0.42
	0.47	0.54							0.31	0.35							0.31	0.42
	0.47	0.54							0.31	0.35							0.31	0.42
	0.47	0.54							0.31	0.35							0.31	0.42
	0.47	0.54							0.31	0.35							0.31	0.42
	0.47	0.54							0.31	0.35							0.31	0.42
	0.47	0.54							0.31	0.35							0.31	0.42
	0.47	0.54							0.31	0.35							0.31	0.42
	0.47	0.54							0.31	0.35							0.31	0.42
	0.47	0.54							0.31	0.35							0.31	0.42
	0.47	0.54							0.31	0.35							0.31	0.42
	0.47	0.54							0.31	0.35							0.31	0.42
	0.47	0.54							0.31	0.35							0.31	0.42
	0.47	0.54							0.31	0.35							0.31	0.42
	0.47	0.54							0.31	0.35							0.31	0.42
	0.47	0.54							0.31	0.35							0.31	0.42
	0.47	0.54							0.31	0.35							0.31	0.42
	0.47	0.54							0.31	0.35							0.31	0.42
	0.47	0.54							0.31	0.35							0.31	0.42
	0.47	0.54							0.31	0.35							0.31	0.42
	0.47	0.54							0.31	0.35							0.31	0.42
	0.47	0.54							0.31	0.35							0.31	0.42
	0.47	0.54							0.31	0.35							0.31	0.42
	0.47	0.54							0.31	0.35							0.31	0.42
	0.47	0.54							0.31	0.35							0.31	0.42
	0.47	0.54							0.31	0.35							0.31	0.42
	0.47	0.54							0.31	0.35							0.31	0.42
	0.47	0.54							0.31	0.35							0.31	0.42
	0.47	0.54							0.31	0.35							0.31	0.42
	0.47	0.54							0.31	0.35							0.31	0.42
	0.47	0.54							0.31	0.35							0.31	0.42
	0.47	0.54							0.31	0.35							0.31	0.42
	0.47	0.54							0.31	0.35							0.31	0.42
	0.47	0.54							0.31	0.34							0.31	0.42
	0.47	0.54							0.31	0.34							0.31	0.42
	0.47	0.54							0.31	0.34							0.31	0.42
	0.47	0.54							0.31	0.34							0.31	0.42
	0.47	0.54							0.31	0.34							0.31	0.42
	0.47	0.54							0.31	0.34							0.31	0.42
	0.47	0.53							0.31	0.34							0.31	0.42
	0.47	0.53							0.31	0.34							0.31	0.42
	0.47	0.53							0.31	0.34							0.31	0.42
	0.47	0.53							0.31	0.34							0.31	0.42
	0.47	0.53							0.31	0.34							0.31	0.42
	0.47	0.53							0.31	0.34							0.31	0.42
	0.47	0.53							0.31	0.34							0.31	0.42
	0.47	0.53							0.31	0.34							0.31	0.42
	0.47	0.53							0.31	0.34							0.31	0.42
	0.47	0.53							0.31	0.34							0.31	0.42
	0.47	0.53							0.31	0.34							0.31	0.42
	0.47	0.53							0.31	0.34							0.31	0.42
	0.47	0.53							0.31	0.34							0.31	0.42
	0.47	0.53							0.31	0.34							0.31	0.42
	0.47	0.53							0.31	0.34							0.31	0.42
	0.47	0.53							0.31	0.34							0.31	0.42
	0.47	0.53							0.31	0.34							0.31	0.42
	0.47	0.53							0.31	0.34							0.31	0.42
	0.47	0.53							0.31	0.34							0.31	0.42
	0.47	0.53							0.31	0.34							0.31	0.42
	0.47	0.53							0.31	0.34							0.31	0.42
	0.47	0.53							0.31	0.34							0.31	0.42
	0.47	0.53							0.31	0.34							0.31	0.42
	0.47	0.53							0.31	0.34							0.31	0.42
	0.47	0.53							0.31	0.34							0.31	0.42
	0.47	0.53							0.31	0.34							0.31	0.42
	0.47	0.53							0.31	0.34							0.31	0.42
	0.47	0.53							0.31	0.34							0.31	0.42
	0.47	0.53							0.31	0.34							0.31	0.42
	0.47	0.53							0.31	0.34							0.31	0.42
	0.47	0.53							0.31	0.34							0.31	0.42
	0.47	0.53							0.31	0.34							0.31	0.42
	0.47	0.53							0.31	0.34							0.31	0.42
	0.47	0.53							0.31	0.34							0.31	0.42
	0.47	0.53							0.31	0.34							0.31	0.42
	0.47	0.53							0.31	0.34							0.31	0.42
	0.47	0.53							0.31	0.34							0.31	0.42
	0.47	0.53							0.31	0.34							0.31	0.42
	0.47	0.53							0.31	0.34							0.31	0.42
	0.47	0.53							0.31	0.34							0.31	0.42
	0.47	0.53							0.31	0.34							0.31	0.42
	0.47	0.53							0.31	0.34							0.31	0.42
	0.47	0.53							0.31	0.34							0.31	0.42
	0.47	0.53							0.31	0.34							0.31	0.42
	0.47	0.53							0.31	0.34							0.31	0.42
	0.47	0.53							0.31	0.33							0.31	0.42
	0.47	0.53							0.31	0.33							0.31	0.42
	0.47	0.53							0.31	0.33							0.31	0.42
	0.47	0.53							0.31	0.33							0.31	0.42
	0.47	0.53							0.31	0.33							0.31	0.42
	0.47	0.53							0.31	0.33							0.31	0.42
	0.47	0.53							0.31	0.33							0.31	0.41
	0.47	0.53							0.31	0.33							0.31	0.41
	0.47	0.53							0.31	0.33							0.31	0.41
	0.47	0.53							0.31	0.33							0.31	0.41
	0.47	0.53							0.31	0.33							0.31	0.41
	0.47	0.53							0.31	0.33							0.31	0.41
	0.47	0.53							0.31	0.33							0.31	0.41
	0.47	0.53							0.31	0.33							0.31	0.41
	0.47	0.53							0.31	0.33							0.31	0.41
	0.47	0.53							0.31	0.33							0.31	0.41
	0.47	0.53							0.31	0.33							0.31	0.41
	0.47	0.53							0.31	0.33							0.31	0.41
	0.47	0.53							0.31	0.33							0.31	0.41
	0.47	0.53							0.31	0.33							0.31	0.41
	0.47	0.53							0.31	0.33							0.31	0.41
	0.47	0.53							0.31	0.33							0.31	0.41
	0.47	0.53							0.31	0.33							0.31	0.41
	0.47	0.53							0.31	0.33							0.31	0.41
	0.47	0.53							0.31	0.33							0.31	0.41
	0.47	0.53							0.31	0.33							0.31	0.41
	0.47	0.53							0.31	0.33							0.31	0.41
	0.47	0.53							0.31	0.33							0.3	0.41
	0.47	0.53							0.31	0.33							0.3	0.41
	0.47	0.53							0.31	0.33							0.28	0.41
	0.47	0.53							0.31	0.33							0.28	0.41
	0.47	0.53							0.31	0.32							0.28	0.41
	0.47	0.53							0.31	0.32							0.28	0.41
	0.47	0.53							0.31	0.32							0.28	0.41
	0.47	0.53							0.31	0.32							0.28	0.41
	0.47	0.53							0.31	0.32							0.28	0.41
	0.47	0.53							0.31	0.32							0.28	0.41
	0.47	0.53							0.31	0.32							0.28	0.41
	0.47	0.53							0.31	0.32							0.28	0.41
	0.47	0.53							0.31	0.32							0.28	0.41
	0.47	0.53							0.31	0.32							0.28	0.41
	0.47	0.53							0.31	0.32							0.28	0.41
	0.47	0.53							0.31	0.32							0.28	0.41
	0.47	0.53							0.31	0.32							0.28	0.41
	0.47	0.53							0.31	0.32							0.28	0.41
	0.47	0.53							0.3	0.32							0.28	0.41
	0.47	0.53							0.3	0.32							0.28	0.41
	0.47	0.53							0.3	0.32							0.28	0.41
	0.47	0.53							0.3	0.32							0.28	0.41
	0.47	0.53							0.3	0.32							0.28	0.41
	0.47	0.53							0.3	0.32							0.28	0.41
	0.47	0.53							0.3	0.32							0.28	0.41
	0.47	0.53							0.3	0.32							0.28	0.41
	0.47	0.53							0.3	0.32							0.28	0.41
	0.47	0.53							0.3	0.32							0.28	0.41
	0.47	0.53							0.3	0.32							0.28	0.41
	0.47	0.53							0.3	0.32							0.28	0.41
	0.47	0.53							0.3	0.32							0.28	0.41
	0.47	0.53							0.3	0.32							0.28	0.41
	0.47	0.53							0.29	0.32							0.28	0.41
	0.47	0.53							0.29	0.32							0.28	0.41
	0.47	0.53							0.29	0.32							0.28	0.41
	0.47	0.53							0.28	0.32							0.28	0.41
	0.47	0.53							0.28	0.32							0.28	0.41
	0.47	0.53							0.28	0.32							0.28	0.41
	0.47	0.53							0.28	0.32							0.28	0.41
	0.47	0.53							0.28	0.32							0.28	0.41
	0.47	0.53							0.28	0.32							0.28	0.41
	0.47	0.53							0.28	0.32							0.28	0.41
	0.47	0.53							0.28	0.32							0.28	0.4
	0.47	0.53							0.28	0.31							0.28	0.4
	0.47	0.53							0.28	0.31							0.28	0.4
	0.47	0.53							0.28	0.31							0.28	0.4
	0.47	0.53							0.28	0.31							0.28	0.4
	0.47	0.53							0.28	0.31							0.28	0.4
	0.47	0.53							0.28	0.31							0.28	0.4
	0.47	0.53							0.28	0.31							0.28	0.4
	0.47	0.53							0.28	0.31							0.28	0.4
	0.47	0.53							0.28	0.31							0.28	0.4
	0.47	0.53							0.28	0.31							0.28	0.4
	0.47	0.53							0.28	0.31							0.28	0.4
	0.47	0.53							0.28	0.31							0.28	0.4
	0.47	0.53							0.28	0.31							0.28	0.4
	0.47	0.53							0.28	0.31							0.28	0.4
	0.47	0.53							0.28	0.31							0.28	0.4
	0.47	0.53							0.28	0.31							0.28	0.4
	0.47	0.53							0.28	0.31							0.28	0.4
	0.47	0.53							0.28	0.31							0.28	0.4
	0.47	0.53							0.28	0.31							0.28	0.4
	0.47	0.53							0.28	0.31							0.28	0.4
	0.47	0.53							0.28	0.31							0.28	0.4
	0.47	0.53							0.28	0.31							0.28	0.4
	0.47	0.53							0.28	0.31							0.28	0.4
	0.47	0.53							0.28	0.31							0.28	0.4
	0.47	0.53							0.28	0.31							0.28	0.4
	0.47	0.53							0.28	0.31							0.28	0.4
	0.47	0.53							0.28	0.31							0.28	0.39
	0.47	0.53							0.28	0.31							0.28	0.39
	0.47	0.52							0.28	0.31							0.28	0.39
	0.47	0.52							0.28	0.31							0.28	0.39
	0.47	0.52							0.28	0.31							0.28	0.39
	0.47	0.52							0.28	0.31							0.28	0.39
	0.47	0.52							0.28	0.31							0.28	0.39
	0.47	0.52							0.28	0.31							0.28	0.39
	0.47	0.52							0.28	0.31							0.28	0.39
	0.47	0.52							0.28	0.31							0.28	0.39
	0.47	0.52							0.28	0.31							0.28	0.39
	0.47	0.52							0.28	0.31							0.28	0.39
	0.46	0.52							0.28	0.31							0.28	0.39
	0.46	0.52							0.28	0.31							0.28	0.39
	0.46	0.52							0.28	0.31							0.28	0.39
	0.46	0.52							0.28	0.31							0.28	0.39
	0.46	0.52							0.28	0.31							0.28	0.39
	0.46	0.52							0.28	0.31							0.28	0.39
	0.46	0.52							0.28	0.31							0.28	0.39
	0.46	0.52							0.28	0.31							0.28	0.39
	0.46	0.52							0.28	0.31							0.28	0.39
	0.46	0.52							0.28	0.31							0.28	0.39
	0.46	0.52							0.28	0.31							0.28	0.39
	0.46	0.52							0.28	0.31							0.28	0.39
	0.46	0.52							0.28	0.31							0.28	0.39
	0.46	0.52							0.28	0.31							0.28	0.39
	0.46	0.52							0.28	0.31							0.28	0.39
	0.46	0.52							0.28	0.31							0.28	0.39
	0.46	0.52							0.28	0.31							0.28	0.39
	0.46	0.52							0.28	0.31							0.28	0.39
	0.46	0.52							0.28	0.31							0.28	0.39
	0.46	0.52							0.28	0.31							0.28	0.39
	0.46	0.52							0.28	0.31							0.28	0.39
	0.46	0.52							0.28	0.31							0.28	0.39
	0.46	0.52							0.28	0.31							0.28	0.39
	0.46	0.52							0.28	0.31							0.28	0.39
	0.46	0.52							0.28	0.31							0.28	0.39
	0.46	0.52							0.28	0.31							0.28	0.39
	0.46	0.52							0.28	0.31							0.28	0.39
	0.46	0.52							0.28	0.31							0.28	0.39
	0.46	0.52							0.28	0.31							0.28	0.39
	0.46	0.52							0.28	0.31							0.28	0.39
	0.46	0.52							0.28	0.31							0.28	0.39
	0.46	0.52							0.28	0.31							0.28	0.39
	0.46	0.52							0.28	0.31							0.28	0.39
	0.46	0.52							0.28	0.31							0.28	0.39
	0.46	0.52							0.28	0.31							0.28	0.39
	0.46	0.52							0.28	0.31							0.28	0.39
	0.46	0.52							0.28	0.31							0.28	0.39
	0.46	0.52							0.28	0.31							0.28	0.39
	0.46	0.52							0.28	0.31							0.28	0.39
	0.46	0.52							0.28	0.31							0.26	0.39
	0.46	0.52							0.28	0.31							0.25	0.39
	0.46	0.52							0.28	0.31							0.25	0.39
	0.46	0.52							0.28	0.31							0.25	0.39
	0.46	0.52							0.28	0.31							0.25	0.39
	0.46	0.52							0.27	0.31							0.25	0.39
	0.46	0.52							0.27	0.31							0.25	0.39
	0.46	0.52							0.27	0.3							0.25	0.39
	0.46	0.52							0.26	0.3							0.25	0.39
	0.46	0.52							0.26	0.3							0.25	0.39
	0.46	0.52							0.26	0.3							0.25	0.39
	0.46	0.52							0.25	0.3							0.25	0.39
	0.46	0.52							0.25	0.3							0.25	0.39
	0.46	0.52							0.25	0.3							0.25	0.39
	0.46	0.52							0.25	0.3							0.25	0.38
	0.46	0.52							0.25	0.3							0.25	0.38
	0.46	0.52							0.25	0.3							0.25	0.38
	0.46	0.52							0.25	0.3							0.25	0.38
	0.46	0.52							0.25	0.28							0.25	0.38
	0.46	0.52							0.25	0.28							0.25	0.38
	0.46	0.52							0.25	0.28							0.25	0.38
	0.46	0.52							0.25	0.28							0.25	0.38
	0.46	0.52							0.25	0.28							0.25	0.38
	0.46	0.52							0.25	0.28							0.25	0.38
	0.46	0.52							0.25	0.28							0.25	0.38
	0.46	0.52							0.25	0.28							0.25	0.38
	0.46	0.52							0.25	0.28							0.25	0.38
	0.46	0.52							0.25	0.28							0.25	0.38
	0.46	0.52							0.25	0.28							0.25	0.38
	0.46	0.52							0.25	0.28							0.25	0.38
	0.46	0.52							0.25	0.28							0.25	0.38
	0.46	0.52							0.25	0.28							0.25	0.38
	0.46	0.52							0.25	0.28							0.25	0.38
	0.46	0.52							0.25	0.28							0.25	0.38
	0.46	0.52							0.25	0.28							0.25	0.38
	0.46	0.52							0.25	0.28							0.25	0.38
	0.46	0.52							0.25	0.28							0.25	0.38
	0.46	0.52							0.25	0.28							0.25	0.38
	0.46	0.52							0.25	0.28							0.25	0.38
	0.46	0.52							0.25	0.28							0.25	0.38
	0.46	0.52							0.25	0.28							0.25	0.38
	0.46	0.52							0.25	0.28							0.25	0.38
	0.46	0.52							0.25	0.28							0.25	0.38
	0.46	0.52							0.25	0.28							0.25	0.38
	0.46	0.52							0.25	0.28							0.25	0.38
	0.46	0.52							0.25	0.28							0.25	0.38
	0.46	0.52							0.25	0.28							0.25	0.38
	0.46	0.52							0.25	0.28							0.25	0.38
	0.46	0.52							0.25	0.28							0.25	0.37
	0.46	0.52							0.25	0.28							0.25	0.37
	0.46	0.52							0.25	0.28							0.25	0.37
	0.46	0.52							0.25	0.28							0.25	0.37
	0.46	0.52							0.25	0.28							0.25	0.37
	0.46	0.52							0.25	0.28							0.25	0.37
	0.46	0.52							0.25	0.28							0.25	0.37
	0.46	0.52							0.25	0.28							0.25	0.37
	0.46	0.52							0.25	0.28							0.25	0.37
	0.46	0.52							0.25	0.28							0.25	0.37
	0.46	0.52							0.25	0.28							0.25	0.37
	0.46	0.52							0.25	0.28							0.25	0.37
	0.46	0.52							0.25	0.28							0.25	0.37
	0.46	0.52							0.25	0.28							0.25	0.37
	0.46	0.52							0.25	0.28							0.25	0.37
	0.46	0.52							0.25	0.28							0.25	0.37
	0.46	0.52							0.25	0.28							0.25	0.37
	0.46	0.52							0.25	0.28							0.25	0.37
	0.46	0.52							0.25	0.28							0.25	0.37
	0.46	0.52							0.25	0.28							0.25	0.37
	0.46	0.52							0.25	0.28							0.25	0.37
	0.46	0.52							0.25	0.28							0.25	0.37
	0.46	0.51							0.25	0.28							0.25	0.37
	0.46	0.51							0.25	0.28							0.25	0.37
	0.46	0.51							0.25	0.28							0.25	0.37
	0.46	0.51							0.25	0.28							0.25	0.37
	0.46	0.51							0.25	0.28							0.25	0.37
	0.46	0.51							0.25	0.28							0.25	0.37
	0.46	0.51							0.25	0.28							0.25	0.37
	0.46	0.51							0.25	0.28							0.25	0.37
	0.46	0.51							0.25	0.28							0.25	0.37
	0.46	0.51							0.25	0.28							0.25	0.37
	0.46	0.51							0.25	0.28							0.25	0.37
	0.46	0.51							0.25	0.28							0.25	0.37
	0.46	0.51							0.25	0.28							0.25	0.37
	0.46	0.51							0.25	0.28							0.25	0.37
	0.46	0.51							0.24	0.28							0.25	0.36
	0.46	0.51							0.23	0.28							0.25	0.36
	0.46	0.51							0.22	0.28							0.25	0.36
	0.46	0.51							0.21	0.28							0.25	0.36
	0.46	0.51							0.21	0.28							0.25	0.36
	0.46	0.51							0.21	0.28							0.25	0.36
	0.46	0.51							0.2	0.28							0.25	0.36
	0.46	0.51							0.2	0.28							0.25	0.36
	0.46	0.51							0.2	0.28							0.25	0.36
	0.46	0.51							0.2	0.28							0.25	0.36
	0.46	0.51							0.2	0.28							0.25	0.36
	0.46	0.51							0.2	0.28							0.25	0.36
	0.46	0.51							0.2	0.28							0.25	0.36
	0.46	0.51							0.2	0.28							0.25	0.36
	0.46	0.51							0.2	0.28							0.25	0.36
	0.46	0.51							0.2	0.28							0.25	0.36
	0.46	0.51							0.2	0.28							0.25	0.36
	0.46	0.51							0.2	0.28							0.25	0.36
	0.46	0.51							0.2	0.28							0.25	0.36
	0.46	0.51							0.2	0.28							0.25	0.36
	0.46	0.51							0.2	0.28							0.25	0.36
	0.46	0.51							0.2	0.28							0.25	0.36
	0.46	0.51							0.2	0.28							0.25	0.36
	0.46	0.51							0.2	0.28							0.25	0.36
	0.46	0.51							0.2	0.28							0.25	0.36
	0.46	0.51							0.2	0.28							0.25	0.36
	0.46	0.51							0.2	0.28							0.25	0.36
	0.46	0.51							0.2	0.28							0.25	0.36
	0.46	0.51							0.2	0.28							0.25	0.36
	0.46	0.51							0.2	0.28							0.25	0.36
	0.46	0.51							0.2	0.28							0.25	0.36
	0.46	0.51							0.2	0.28							0.25	0.36
	0.46	0.51							0.2	0.28							0.25	0.36
	0.46	0.51							0.2	0.28							0.25	0.36
	0.46	0.51							0.2	0.27							0.25	0.36
	0.46	0.51							0.2	0.27							0.25	0.36
	0.46	0.51							0.2	0.27							0.25	0.36
	0.46	0.51							0.2	0.27							0.25	0.36
	0.46	0.51							0.2	0.26							0.25	0.36
	0.46	0.51							0.2	0.26							0.25	0.36
	0.46	0.51							0.2	0.26							0.25	0.36
	0.46	0.51							0.2	0.26							0.25	0.36
	0.46	0.51							0.2	0.26							0.2	0.36
	0.46	0.51							0.2	0.26							0.2	0.36
	0.46	0.51							0.2	0.26							0.2	0.36
	0.46	0.51							0.2	0.26							0.2	0.36
	0.46	0.51							0.2	0.26							0.2	0.36
	0.46	0.51							0.2	0.25							0.2	0.36
	0.46	0.51							0.2	0.25							0.2	0.36
	0.46	0.51							0.2	0.25							0.2	0.36
	0.46	0.51							0.2	0.25							0.2	0.36
	0.46	0.51							0.2	0.25							0.2	0.36
	0.46	0.51							0.2	0.25							0.2	0.36
	0.46	0.51							0.2	0.25							0.2	0.36
	0.46	0.51							0.2	0.25							0.2	0.36
	0.46	0.51							0.2	0.25							0.2	0.36
	0.46	0.51							0.2	0.25							0.2	0.36
	0.46	0.51							0.2	0.25							0.2	0.36
	0.46	0.51							0.2	0.25							0.2	0.36
	0.46	0.51							0.2	0.25							0.2	0.36
	0.46	0.51							0.2	0.25							0.2	0.35
	0.46	0.51							0.2	0.25							0.2	0.35
	0.46	0.51							0.2	0.25							0.2	0.35
	0.46	0.51							0.2	0.25							0.2	0.35
	0.46	0.51							0.2	0.25							0.2	0.35
	0.46	0.51							0.2	0.25							0.2	0.35
	0.46	0.51							0.2	0.25							0.2	0.35
	0.46	0.51							0.2	0.25							0.2	0.35
	0.46	0.51							0.2	0.25							0.2	0.35
	0.46	0.51							0.2	0.25							0.2	0.35
	0.46	0.51							0.2	0.25							0.2	0.35
	0.46	0.51							0.2	0.25							0.2	0.35
	0.46	0.51							0.2	0.25							0.2	0.35
	0.46	0.51							0.2	0.25							0.2	0.35
	0.46	0.51							0.2	0.25							0.2	0.35
	0.46	0.51							0.2	0.25							0.2	0.35
	0.46	0.51							0.2	0.25							0.2	0.35
	0.46	0.51							0.2	0.25							0.2	0.35
	0.46	0.51							0.2	0.25							0.2	0.35
	0.46	0.51							0.2	0.25							0.2	0.35
	0.46	0.51							0.2	0.25							0.2	0.35
	0.46	0.51							0.2	0.25							0.2	0.35
	0.46	0.51							0.2	0.25							0.2	0.35
	0.46	0.51							0.2	0.25							0.2	0.35
	0.46	0.51							0.2	0.25							0.2	0.35
	0.46	0.51							0.2	0.25							0.2	0.35
	0.46	0.51							0.2	0.25							0.2	0.35
	0.46	0.51							0.2	0.25							0.2	0.35
	0.46	0.51							0.2	0.25							0.2	0.35
	0.45	0.51							0.2	0.25							0.2	0.35
	0.45	0.51							0.2	0.25							0.2	0.35
	0.45	0.51							0.2	0.25							0.2	0.34
	0.45	0.51							0.2	0.25							0.2	0.34
	0.45	0.51							0.2	0.25							0.2	0.34
	0.45	0.51							0.2	0.25							0.2	0.34
	0.45	0.51							0.2	0.25							0.2	0.34
	0.45	0.51							0.2	0.25							0.2	0.34
	0.45	0.51							0.2	0.25							0.2	0.34
	0.45	0.51							0.2	0.25							0.2	0.34
	0.45	0.51							0.2	0.25							0.2	0.34
	0.45	0.51							0.2	0.25							0.2	0.34
	0.45	0.51							0.2	0.25							0.2	0.34
	0.45	0.51							0.2	0.25							0.2	0.34
	0.45	0.51							0.2	0.25							0.2	0.34
	0.45	0.51							0.2	0.25							0.2	0.34
	0.45	0.51							0.2	0.25							0.2	0.34
	0.45	0.51							0.2	0.25							0.2	0.34
	0.45	0.51							0.2	0.25							0.2	0.34
	0.45	0.51							0.2	0.25							0.2	0.34
	0.45	0.51							0.2	0.25							0.2	0.34
	0.45	0.51							0.2	0.25							0.2	0.34
	0.45	0.51							0.2	0.25							0.2	0.34
	0.45	0.51							0.2	0.25							0.2	0.34
	0.45	0.51							0.2	0.25							0.2	0.34
	0.45	0.51							0.2	0.25							0.2	0.34
	0.45	0.51							0.2	0.25							0.2	0.34
	0.45	0.51							0.2	0.25							0.2	0.34
	0.45	0.51							0.2	0.25							0.2	0.34
	0.45	0.51							0.2	0.25							0.2	0.34
	0.45	0.5							0.2	0.25							0.2	0.33
	0.45	0.5							0.2	0.25							0.2	0.33
	0.45	0.5							0.2	0.25							0.2	0.33
	0.45	0.5							0.2	0.22							0.2	0.33
	0.45	0.5							0.2	0.22							0.2	0.33
	0.45	0.5							0.2	0.22							0.2	0.33
	0.45	0.5							0.2	0.22							0.2	0.33
	0.45	0.5							0.2	0.22							0.2	0.33
	0.45	0.5							0.2	0.22							0.2	0.33
	0.45	0.5							0.2	0.22							0.2	0.33
	0.45	0.5							0.2	0.22							0.2	0.33
	0.45	0.5							0.2	0.22							0.2	0.33
	0.45	0.5							0.2	0.22							0.2	0.33
	0.45	0.5							0.2	0.22							0.2	0.33
	0.45	0.5							0.2	0.22							0.2	0.33
	0.45	0.5							0.2	0.22							0.2	0.33
	0.45	0.5							0.2	0.22							0.2	0.33
	0.45	0.5							0.2	0.22							0.2	0.33
	0.45	0.5							0.2	0.22							0.2	0.33
	0.45	0.5							0.2	0.22							0.2	0.33
	0.45	0.5							0.2	0.22							0.2	0.33
	0.45	0.5							0.2	0.22							0.2	0.33
	0.45	0.5							0.2	0.22							0.2	0.33
	0.45	0.5							0.2	0.22							0.2	0.33
	0.45	0.5							0.2	0.22							0.2	0.33
	0.45	0.5							0.2	0.22							0.2	0.31
	0.45	0.5							0.2	0.22							0.2	0.31
	0.45	0.5							0.2	0.22							0.2	0.31
	0.45	0.5							0.2	0.22							0.2	0.31
	0.45	0.5							0.2	0.22							0.2	0.31
	0.45	0.5							0.2	0.22							0.2	0.31
	0.45	0.5							0.2	0.22							0.2	0.31
[truncated: 11,021 more rows]

## Sheet: Sup. Fig 3b
	Figure 3b
	Invitrogen - rabbit anti-BAG2 polyclonal antibody [cat # PA5-96794, 1:1000 (WB)
									Control	Arsenite
									0.404604	0.363622
									0.705941	0.396848
									0.940394	0.36031
									0.618039	0.338033
								Mean	0.6672	0.3647
								Std. Deviation	0.2217	0.02426
								Std. Error of Mean	0.1109	0.01213
	Actin: Sigma-Aldrich - mouse anti-β-Actin antibody [cat # A5441, 1:5000 (WB)

[truncated: 9 more sheets: Sup. Fig 4b, Sup Fig 5a,b - row FCF counts, Sup.Fig 5a,b - Autocorrelation , Sup. Fig 5a,b - Fitparameters, Sup. Fig 6b,c,d, Sup. Fig 7a, b, c, Sup. Fig 8, Sup. Fig 9d, Sup. Fig 10b]
